# Supplementary material for: Genome-wide inference of the Camponotus floridanus protein-protein interaction network using homologous mapping and interacting domain profile pairs
Source: Sci Rep. 2020 Feb 11;10:2334. doi: 10.1038/s41598-020-59344-1 (PMC7012867; doi:10.1038/s41598-020-59344-1)
Supplement: Supplementary file 1 — Dataset 1 - 7 [file 41598_2020_59344_MOESM1_ESM.xlsx]

## Sheet: Sheet1
Interactor-A	Interactor-A annotation	Interactor-B	Interactor-B annotation
Cflo_N_g10550t1	G2/mitotic-specific cyclin-B	Cflo_N_g7798t2	RNA-binding protein 24-like isoformX2
Cflo_N_g10550t1	G2/mitotic-specific cyclin-B	Cflo_N_g7798t1	RNA-binding protein 24-like isoform X3
Cflo_N_g9396t1	Xaa-Pro dipeptidase	Cflo_N_g9766t1	Annexin
Cflo_N_g9396t1	Xaa-Pro dipeptidase	Cflo_N_g8902t1	tRNA (guanine-N(7)-)-methyltransferase
Cflo_N_g9396t1	Xaa-Pro dipeptidase	Cflo_N_g2076t1	WD repeat-containing protein 85
Cflo_N_g9396t1	Xaa-Pro dipeptidase	Cflo_N_g2174t1	Guanine nucleotide-binding protein subunit beta-5
Cflo_N_g9396t1	Xaa-Pro dipeptidase	Cflo_N_g10501t1	GPN-loop GTPase 3
Cflo_N_g9396t1	Xaa-Pro dipeptidase	Cflo_N_g14669t1	UPF0396 protein
Cflo_N_g9958t1	Cystathionine gamma-lyase	Cflo_N_g2046t1	40S ribosomal protein S2
Cflo_N_g9958t1	Cystathionine gamma-lyase	Cflo_N_g535t1	S-adenosylmethionine synthase
Cflo_N_g9958t1	Cystathionine gamma-lyase	Cflo_N_g8292t1	Dehydrodolichyl diphosphate synthase
Cflo_N_g9958t1	Cystathionine gamma-lyase	Cflo_N_g1483t1	Branched-chain-amino-acid aminotransferase
Cflo_N_g9958t1	Cystathionine gamma-lyase	Cflo_N_g13339t1	Adenosine kinase 2
Cflo_N_g10792t1	Transcription initiation factor TFIID subunit 9	Cflo_N_g2674t1	Transcription initiation factor TFIID subunit 12
Cflo_N_g5341t1	similar to protein phosphatase 1, catalytic subunit, beta isoform 1	Cflo_N_g9607t1	Tropomyosin-1
Cflo_N_g5341t1	similar to protein phosphatase 1, catalytic subunit, beta isoform 1	Cflo_N_g4565t1	Protein phosphatase 1 regulatory subunit 12A
Cflo_N_g8044t1	Mediator of RNA polymerase II transcription subunit 29	Cflo_N_g3880t1	Mediator of RNA polymerase II transcription subunit 8
Cflo_N_g9384t5	disks large 1 tumor suppressor protein-like	Cflo_N_g7742t1	Protein TANC2
Cflo_N_g9384t5	disks large 1 tumor suppressor protein-like	Cflo_N_g7742t2	Protein TANC2
Cflo_N_g9384t5	disks large 1 tumor suppressor protein-like	Cflo_N_g10554t1	Protein lin-10
Cflo_N_g9384t5	disks large 1 tumor suppressor protein-like	Cflo_N_g10554t2	Protein lin-10
Cflo_N_g9384t5	disks large 1 tumor suppressor protein-like	Cflo_N_g10554t3	Protein lin-10
Cflo_N_g11622t1	39S ribosomal protein L4, mitochondrial	Cflo_N_g231t1	Prohibitin-2
Cflo_N_g11622t1	39S ribosomal protein L4, mitochondrial	Cflo_N_g6987t1	Mitochondrial import inner membrane translocase subunit TIM44
Cflo_N_g231t2	Aspartyl-tRNA synthetase, cytoplasmic	Cflo_N_g828t1	probable aminoacyl tRNA synthase complex-interacting multifunctional protein 2-like isoform 2
Cflo_N_g14020t2	Serine/threonine-protein kinase PAK 1	Cflo_N_g3895t1	Chloride channel protein 2
Cflo_N_g14020t1	Serine/threonine-protein kinase PAK 1	Cflo_N_g3895t1	Chloride channel protein 2
Cflo_N_g14020t2	Serine/threonine-protein kinase PAK 1	Cflo_N_g4557t1	Serine proteinase stubble
Cflo_N_g14020t1	Serine/threonine-protein kinase PAK 1	Cflo_N_g4557t1	Serine proteinase stubble
Cflo_N_g5429t1	Succinate dehydrogenase [ubiquinone] iron-sulfur subunit, mitochondrial	Cflo_N_g4202t1	Dihydrolipoyl dehydrogenase
Cflo_N_g5429t1	Succinate dehydrogenase [ubiquinone] iron-sulfur subunit, mitochondrial	Cflo_N_g5498t1	Brain protein 44
Cflo_N_g12073t1	Fork head domain-containing protein crocodile	Cflo_N_g15021t1	Alpha-N-acetylgalactosaminidase
Cflo_N_g3027t2	transcription elongation factor B polypeptide 1-like	Cflo_N_g13102t1	Cullin-2
Cflo_N_g3027t1	Transcription elongation factor B polypeptide 1	Cflo_N_g13102t1	Cullin-2
Cflo_N_g5634t1	Cell division protein kinase 2	Cflo_N_g10862t1	Death domain-containing adapter protein BG4
Cflo_N_g5110t1	S-phase kinase-associated protein 1	Cflo_N_g11740t1	SOCS box protein ssB-1
Cflo_N_g5110t1	S-phase kinase-associated protein 1	Cflo_N_g7798t2	RNA-binding protein 24-like isoformX2
Cflo_N_g5110t1	S-phase kinase-associated protein 1	Cflo_N_g7798t1	RNA-binding protein 24-like isoform X3
Cflo_N_g5110t1	S-phase kinase-associated protein 1	Cflo_N_g4557t1	Serine proteinase stubble
Cflo_N_g5110t1	S-phase kinase-associated protein 1	Cflo_N_g327t1	HEAT repeat-containing protein 1
Cflo_N_g11127t2	serine/threonine-protein kinase MARK2-like	Cflo_N_g1508t1	Serine/threonine-protein phosphatase 2A 56 kDa regulatory subunit alpha isoform
Cflo_N_g13974t1	Serine/threonine-protein kinase PLK4	Cflo_N_g121t1	Nuclear hormone receptor FTZ-F1 beta
Cflo_N_g13974t1	Serine/threonine-protein kinase PLK4	Cflo_N_g13245t1	ATP synthase subunit alpha
Cflo_N_g13974t1	Serine/threonine-protein kinase PLK4	Cflo_N_g9705t2	Protein furry
Cflo_N_g13974t1	Serine/threonine-protein kinase PLK4	Cflo_N_g5533t1	Cell division protein kinase 6
Cflo_N_g13974t1	Serine/threonine-protein kinase PLK4	Cflo_N_g13101t1	Homeobox protein ARX
Cflo_N_g13974t1	Serine/threonine-protein kinase PLK4	Cflo_N_g23t1	Cyclin-K, putative
Cflo_N_g13974t1	Serine/threonine-protein kinase PLK4	Cflo_N_g981t1	SPRY domain-containing SOCS box protein 1
Cflo_N_g13974t1	Serine/threonine-protein kinase PLK4	Cflo_N_g13867t1	Mediator of RNA polymerase II transcription subunit 15
Cflo_N_g13974t1	Serine/threonine-protein kinase PLK4	Cflo_N_g2053t1	Centaurin-gamma-1A
Cflo_N_g13974t1	Serine/threonine-protein kinase PLK4	Cflo_N_g13389t2	Interferon regulatory factor 2-binding protein 2-A
Cflo_N_g13974t1	Serine/threonine-protein kinase PLK4	Cflo_N_g9454t1	protein argonaute 14-like
Cflo_N_g13974t1	Serine/threonine-protein kinase PLK4	Cflo_N_g14671t1	Splicing factor 3B subunit 3
Cflo_N_g13974t1	Serine/threonine-protein kinase PLK4	Cflo_N_g10729t1	PAB-dependent poly(A)-specific ribonuclease subunit 3
Cflo_N_g13974t1	Serine/threonine-protein kinase PLK4	Cflo_N_g2966t1	BAI1-associated protein 3
Cflo_N_g13974t1	Serine/threonine-protein kinase PLK4	Cflo_N_g9894t1	Mitotic spindle assembly checkpoint protein MAD2B
Cflo_N_g13974t1	Serine/threonine-protein kinase PLK4	Cflo_N_g11997t1	Ras-related protein Rab-21
Cflo_N_g13974t1	Serine/threonine-protein kinase PLK4	Cflo_N_g175t1	Transmembrane protein C20orf108
Cflo_N_g13974t1	Serine/threonine-protein kinase PLK4	Cflo_N_g1143t1	Transcription factor SOX-14
Cflo_N_g13974t1	Serine/threonine-protein kinase PLK4	Cflo_N_g15021t1	Alpha-N-acetylgalactosaminidase
Cflo_N_g13974t1	Serine/threonine-protein kinase PLK4	Cflo_N_g10733t1	LIM/homeobox protein Lhx9-like
Cflo_N_g13974t1	Serine/threonine-protein kinase PLK4	Cflo_N_g7268t1	Lysosomal thioesterase PPT2-like protein
Cflo_N_g13974t1	Serine/threonine-protein kinase PLK4	Cflo_N_g4557t1	Serine proteinase stubble
Cflo_N_g13103t1	Proteasome subunit beta type	Cflo_N_g5403t1	Proteasome subunit beta type
Cflo_N_g13103t1	Proteasome subunit beta type	Cflo_N_g13948t1	Proteasome subunit beta type
Cflo_N_g13103t1	Proteasome subunit beta type	Cflo_N_g13118t1	Proteasome subunit beta type
Cflo_N_g11835t1	peptidyl-tRNA hydrolase 2, mitochondrial-like	Cflo_N_g7512t1	UPF0609 protein
Cflo_N_g3131t1	Vacuolar proton pump subunit G	Cflo_N_g12365t1	Probable ATP-dependent RNA helicase DDX55-like protein
Cflo_N_g8295t1	Coatomer subunit epsilon	Cflo_N_g13892t1	Tumor suppressor candidate 3
Cflo_N_g5963t1	Ubiquitin-like domain-containing CTD phosphatase 1	Cflo_N_g12469t1	26S proteasome non-ATPase regulatory subunit 2
Cflo_N_g15132t1	Serine/threonine-protein kinase PRP4-like protein	Cflo_N_g14466t1	SUMO-conjugating enzyme UBC9
Cflo_N_g9039t1	Phosphopantothenate--cysteine ligase	Cflo_N_g938t1	Glycine cleavage system H protein, mitochondrial
Cflo_N_g9039t1	Phosphopantothenate--cysteine ligase	Cflo_N_g10575t1	Beta-glucuronidase
Cflo_N_g9039t1	Phosphopantothenate--cysteine ligase	Cflo_N_g10575t2	Beta-glucuronidase
Cflo_N_g9039t1	Phosphopantothenate--cysteine ligase	Cflo_N_g1698t1	Chromatin modification-related protein MEAF6
Cflo_N_g11810t1	Vacuolar protein sorting-associating protein 4A	Cflo_N_g15326t1	Charged multivesicular body protein 2a
Cflo_N_g14178t1	26S proteasome regulatory ATPase subunit 10B	Cflo_N_g4092t1	26S proteasome non-ATPase regulatory subunit 9
Cflo_N_g11163t1	26S proteasome non-ATPase regulatory subunit 8	Cflo_N_g6131t1	26S proteasome non-ATPase regulatory subunit 7
Cflo_N_g11163t1	26S proteasome non-ATPase regulatory subunit 8	Cflo_N_g13103t1	Proteasome subunit beta type
Cflo_N_g11163t1	26S proteasome non-ATPase regulatory subunit 8	Cflo_N_g13948t1	Proteasome subunit beta type
Cflo_N_g366t1	26S proteasome non-ATPase regulatory subunit 14	Cflo_N_g13948t1	Proteasome subunit beta type
Cflo_N_g366t1	26S proteasome non-ATPase regulatory subunit 14	Cflo_N_g4534t2	UTP--glucose-1-phosphate uridylyltransferase
Cflo_N_g366t1	26S proteasome non-ATPase regulatory subunit 14	Cflo_N_g13118t1	Proteasome subunit beta type
Cflo_N_g12469t1	26S proteasome non-ATPase regulatory subunit 2	Cflo_N_g5692t1	26S protease regulatory subunit 4
Cflo_N_g12469t1	26S proteasome non-ATPase regulatory subunit 2	Cflo_N_g11231t1	Proteasome subunit beta type
Cflo_N_g5111t1	Acyl-CoA synthetase family member 4-like protein	Cflo_N_g7506t1	Threonine aspartase 1
Cflo_N_g14178t1	26S proteasome regulatory ATPase subunit 10B	Cflo_N_g5692t1	26S protease regulatory subunit 4
Cflo_N_g14178t1	26S proteasome regulatory ATPase subunit 10B	Cflo_N_g7026t1	26S proteasome non-ATPase regulatory subunit 4
Cflo_N_g14178t1	26S proteasome regulatory ATPase subunit 10B	Cflo_N_g4359t1	26S proteasome regulatory complex subunit p48B
Cflo_N_g14178t1	26S proteasome regulatory ATPase subunit 10B	Cflo_N_g8161t1	RNA-binding protein 39
Cflo_N_g14178t1	26S proteasome regulatory ATPase subunit 10B	Cflo_N_g11231t1	Proteasome subunit beta type
Cflo_N_g8793t1	Cuticle protein 19	Cflo_N_g1655t1	Cathepsin L
Cflo_N_g4617t1	CAAX prenyl protease 2	Cflo_N_g3981t1	Eukaryotic translation initiation factor 3 subunit F
Cflo_N_g13948t1	Proteasome subunit beta type	Cflo_N_g13118t1	Proteasome subunit beta type
Cflo_N_g10067t1	Acyl-CoA Delta(11) desaturase	Cflo_N_g7961t1	Cytochrome b5
Cflo_N_g9576t1	FK506-binding protein 4	Cflo_N_g8541t1	3-phosphoinositide-dependent protein kinase 1
Cflo_N_g9576t1	FK506-binding protein 4	Cflo_N_g7305t1	Dynein light chain 4, axonemal
Cflo_N_g9576t1	FK506-binding protein 4	Cflo_N_g2545t1	trypsin-1-like
Cflo_N_g9576t1	FK506-binding protein 4	Cflo_N_g529t1	cadherin-87A-like
Cflo_N_g9576t1	FK506-binding protein 4	Cflo_N_g4557t1	Serine proteinase stubble
Cflo_N_g9576t1	FK506-binding protein 4	Cflo_N_g10828t1	Protein bric-a-brac 2
Cflo_N_g9576t1	FK506-binding protein 4	Cflo_N_g13798t2	echinoderm microtubule-associated protein-like CG42247-like isoform X1
Cflo_N_g5911t1	NAD-dependent ADP-ribosyltransferase sirtuin-4	Cflo_N_g9889t1	protein enabled-like
Cflo_N_g5911t1	NAD-dependent ADP-ribosyltransferase sirtuin-4	Cflo_N_g11263t2	Signal transducing adapter molecule 1
Cflo_N_g5911t1	NAD-dependent ADP-ribosyltransferase sirtuin-4	Cflo_N_g13867t1	Mediator of RNA polymerase II transcription subunit 15
Cflo_N_g7521t1	Regulator of telomere elongation helicase 1-like protein	Cflo_N_g13490t1	Homeotic protein deformed
Cflo_N_g7521t1	Regulator of telomere elongation helicase 1-like protein	Cflo_N_g8497t1	Protein odr-4-like protein
Cflo_N_g9918t1	UDP-xylose and UDP-N-acetylglucosamine transporter-like protein	Cflo_N_g12534t1	Programmed cell death protein 2
Cflo_N_g4256t2	Calcyclin-binding protein	Cflo_N_g11755t1	Aromatic-L-amino-acid decarboxylase
Cflo_N_g4256t2	Calcyclin-binding protein	Cflo_N_g6258t1	glutathione S-transferase 1-like
Cflo_N_g4256t2	Calcyclin-binding protein	Cflo_N_g383t1	Skeletal muscle and kidney-enriched inositol phosphatase
Cflo_N_g4256t2	Calcyclin-binding protein	Cflo_N_g1887t1	BTB/POZ domain-containing protein 3
Cflo_N_g4256t2	Calcyclin-binding protein	Cflo_N_g2021t1	Pre-mRNA-processing factor 17
Cflo_N_g4256t2	Calcyclin-binding protein	Cflo_N_g14864t1	Fasciculation and elongation protein zeta-2
Cflo_N_g4256t2	Calcyclin-binding protein	Cflo_N_g14142t1	Histone-lysine N-methyltransferase eggless
Cflo_N_g5299t1	Coiled-coil domain-containing protein 25	Cflo_N_g12424t1	Transcription factor HES-4
Cflo_N_g4698t1	Elongation factor Tu	Cflo_N_g12693t1	Protein big brother
Cflo_N_g4698t1	Elongation factor Tu	Cflo_N_g9485t1	Vacuolar ATP synthase catalytic subunit A
Cflo_N_g13163t1	CDK-activating kinase assembly factor MAT1	Cflo_N_g9889t1	protein enabled-like
Cflo_N_g13163t1	CDK-activating kinase assembly factor MAT1	Cflo_N_g13867t1	Mediator of RNA polymerase II transcription subunit 15
Cflo_N_g13163t1	CDK-activating kinase assembly factor MAT1	Cflo_N_g11471t1	kazrin
Cflo_N_g13163t1	CDK-activating kinase assembly factor MAT1	Cflo_N_g10729t1	PAB-dependent poly(A)-specific ribonuclease subunit 3
Cflo_N_g8902t1	tRNA (guanine-N(7)-)-methyltransferase	Cflo_N_g13821t1	RNA (Guanine-9-)-methyltransferase domain-containing protein 2
Cflo_N_g5110t1	S-phase kinase-associated protein 1	Cflo_N_g14413t1	NF-kappa-B inhibitor cactus
Cflo_N_g5110t1	S-phase kinase-associated protein 1	Cflo_N_g8049t1	Protein crooked neck
Cflo_N_g5110t1	S-phase kinase-associated protein 1	Cflo_N_g11755t1	Aromatic-L-amino-acid decarboxylase
Cflo_N_g5110t1	S-phase kinase-associated protein 1	Cflo_N_g11383t1	similar to CG2446 CG2446-PC
Cflo_N_g5110t1	S-phase kinase-associated protein 1	Cflo_N_g11214t1	Rho guanine nucleotide exchange factor 10
Cflo_N_g5110t1	S-phase kinase-associated protein 1	Cflo_N_g10851t1	coronin-1C-like isoform X1
Cflo_N_g5110t1	S-phase kinase-associated protein 1	Cflo_N_g9823t1	Transmembrane protein C17orf28
Cflo_N_g5110t1	S-phase kinase-associated protein 1	Cflo_N_g941t1	Proteasomal ubiquitin receptor ADRM1-like protein
Cflo_N_g5110t1	S-phase kinase-associated protein 1	Cflo_N_g941t2	Proteasomal ubiquitin receptor ADRM1-like protein
Cflo_N_g5110t1	S-phase kinase-associated protein 1	Cflo_N_g6281t1	Armadillo repeat-containing protein 6-like protein
Cflo_N_g5110t1	S-phase kinase-associated protein 1	Cflo_N_g2808t1	pfam02958, EcKinase, Ecdysteroid kinase
Cflo_N_g5110t1	S-phase kinase-associated protein 1	Cflo_N_g5752t1	F-box only protein 33
Cflo_N_g5110t1	S-phase kinase-associated protein 1	Cflo_N_g5696t1	F-box only protein, putative
Cflo_N_g5110t1	S-phase kinase-associated protein 1	Cflo_N_g13235t1	Defective in cullin neddylation protein
Cflo_N_g5110t1	S-phase kinase-associated protein 1	Cflo_N_g5125t1	Ubiquitin-conjugating enzyme E2-32 kDa complementing, putative
Cflo_N_g5110t1	S-phase kinase-associated protein 1	Cflo_N_g4121t1	Carnitine O-acetyltransferase
Cflo_N_g5110t1	S-phase kinase-associated protein 1	Cflo_N_g11679t1	Succinyl-CoA ligase [ADP-forming] subunit beta, mitochondrial
Cflo_N_g5110t1	S-phase kinase-associated protein 1	Cflo_N_g4616t1	F-box only protein 11
Cflo_N_g5110t1	S-phase kinase-associated protein 1	Cflo_N_g6708t1	Twinfilin
Cflo_N_g5110t1	S-phase kinase-associated protein 1	Cflo_N_g8337t1	Coiled-coil domain-containing protein 124
Cflo_N_g5110t1	S-phase kinase-associated protein 1	Cflo_N_g13800t1	F-box only protein 42
Cflo_N_g5110t1	S-phase kinase-associated protein 1	Cflo_N_g15584t1	Protein arginine N-methyltransferase 7
Cflo_N_g5110t1	S-phase kinase-associated protein 1	Cflo_N_g3946t1	AAEL012136-PA
Cflo_N_g5110t1	S-phase kinase-associated protein 1	Cflo_N_g963t1	Isochorismatase domain-containing protein 2, mitochondrial
Cflo_N_g5110t1	S-phase kinase-associated protein 1	Cflo_N_g6720t2	MOG interacting and ectopic P-granules protein 1
Cflo_N_g5110t1	S-phase kinase-associated protein 1	Cflo_N_g10729t1	PAB-dependent poly(A)-specific ribonuclease subunit 3
Cflo_N_g5110t1	S-phase kinase-associated protein 1	Cflo_N_g866t1	Probable protein phosphatase 2C T23F11.1
Cflo_N_g5110t1	S-phase kinase-associated protein 1	Cflo_N_g13648t1	Fanconi anemia group M protein
Cflo_N_g5110t1	S-phase kinase-associated protein 1	Cflo_N_g432t1	Kv channel-interacting protein 1
Cflo_N_g5110t1	S-phase kinase-associated protein 1	Cflo_N_g11138t2	F-box/LRR-repeat protein 2
Cflo_N_g5110t1	S-phase kinase-associated protein 1	Cflo_N_g10364t2	neurotrimin-like isoform X1
Cflo_N_g5110t1	S-phase kinase-associated protein 1	Cflo_N_g5953t2	calcitonin gene-related peptide type 1 receptor isoform X1
Cflo_N_g23t1	Cyclin-K, putative	Cflo_N_g13782t1	Cell division control protein 2-like protein
Cflo_N_g23t1	Cyclin-K, putative	Cflo_N_g3201t4	polypyrimidine tract-binding protein 1-like
Cflo_N_g23t1	Cyclin-K, putative	Cflo_N_g3322t1	homeobox protein caupolican-like
Cflo_N_g23t1	Cyclin-K, putative	Cflo_N_g9705t2	Protein furry
Cflo_N_g23t1	Cyclin-K, putative	Cflo_N_g2053t1	Centaurin-gamma-1A
Cflo_N_g23t1	Cyclin-K, putative	Cflo_N_g11214t1	Rho guanine nucleotide exchange factor 10
Cflo_N_g23t1	Cyclin-K, putative	Cflo_N_g15021t1	Alpha-N-acetylgalactosaminidase
Cflo_N_g23t1	Cyclin-K, putative	Cflo_N_g10733t1	LIM/homeobox protein Lhx9-like
Cflo_N_g23t1	Cyclin-K, putative	Cflo_N_g13766t1	Protein N-terminal asparagine amidohydrolase
Cflo_N_g23t1	Cyclin-K, putative	Cflo_N_g13766t2	Protein N-terminal asparagine amidohydrolase
Cflo_N_g23t1	Cyclin-K, putative	Cflo_N_g14671t1	Splicing factor 3B subunit 3
Cflo_N_g23t1	Cyclin-K, putative	Cflo_N_g10729t1	PAB-dependent poly(A)-specific ribonuclease subunit 3
Cflo_N_g23t1	Cyclin-K, putative	Cflo_N_g13084t1	Nuclear protein localization protein 4-like protein
Cflo_N_g23t1	Cyclin-K, putative	Cflo_N_g175t1	Transmembrane protein C20orf108
Cflo_N_g23t1	Cyclin-K, putative	Cflo_N_g7798t2	RNA-binding protein 24-like isoformX2
Cflo_N_g23t1	Cyclin-K, putative	Cflo_N_g7798t1	RNA-binding protein 24-like isoform X3
Cflo_N_g5708t1	Transmembrane protein 35	Cflo_N_g8846t1	Vacuolar ATP synthase 16 kDa proteolipid subunit
Cflo_N_g5708t1	Transmembrane protein 35	Cflo_N_g8475t2	Palmitoyltransferase
Cflo_N_g2159t1	Serine/threonine-protein kinase PAK mbt	Cflo_N_g3684t1	Distal-less
Cflo_N_g2159t1	Serine/threonine-protein kinase PAK mbt	Cflo_N_g1171t1	DNA repair protein RAD51-like protein 1
Cflo_N_g2159t1	Serine/threonine-protein kinase PAK mbt	Cflo_N_g14466t1	SUMO-conjugating enzyme UBC9
Cflo_N_g2159t1	Serine/threonine-protein kinase PAK mbt	Cflo_N_g15021t1	Alpha-N-acetylgalactosaminidase
Cflo_N_g6196t1	TAR DNA-binding protein 43	Cflo_N_g7798t2	RNA-binding protein 24-like isoformX2
Cflo_N_g6196t1	TAR DNA-binding protein 43	Cflo_N_g7798t1	RNA-binding protein 24-like isoform X3
Cflo_N_g6196t1	TAR DNA-binding protein 43	Cflo_N_g8161t1	RNA-binding protein 39
Cflo_N_g6196t1	TAR DNA-binding protein 43	Cflo_N_g6904t1	Serine/threonine-protein kinase 3
Cflo_N_g6196t1	TAR DNA-binding protein 43	Cflo_N_g6904t2	Serine/threonine-protein kinase 3
Cflo_N_g6196t1	TAR DNA-binding protein 43	Cflo_N_g5147t5	ELAV-like protein 4
Cflo_N_g5126t1	Microsomal glutathione S-transferase 1	Cflo_N_g10828t1	Protein bric-a-brac 2
Cflo_N_g4896t1	Xaa-Pro aminopeptidase 1	Cflo_N_g7497t1	Leukotriene A-4 hydrolase
Cflo_N_g5110t1	S-phase kinase-associated protein 1	Cflo_N_g13542t1	Inosine-5'-monophosphate dehydrogenase
Cflo_N_g5110t1	S-phase kinase-associated protein 1	Cflo_N_g1171t1	DNA repair protein RAD51-like protein 1
Cflo_N_g4764t3	histone acetyltransferase p300-like	Cflo_N_g10733t1	LIM/homeobox protein Lhx9-like
Cflo_N_g10587t1	Serine/threonine-protein kinase polo	Cflo_N_g13490t1	Homeotic protein deformed
Cflo_N_g708t1	Serine/threonine-protein phosphatase 6	Cflo_N_g7724t1	F-box/WD repeat-containing protein 1A
Cflo_N_g708t1	Serine/threonine-protein phosphatase 6	Cflo_N_g5110t1	S-phase kinase-associated protein 1
Cflo_N_g4764t3	histone acetyltransferase p300-like	Cflo_N_g2073t1	Chloride channel protein 7
Cflo_N_g4764t3	histone acetyltransferase p300-like	Cflo_N_g13766t1	Protein N-terminal asparagine amidohydrolase
Cflo_N_g4764t3	histone acetyltransferase p300-like	Cflo_N_g13766t2	Protein N-terminal asparagine amidohydrolase
Cflo_N_g4764t3	histone acetyltransferase p300-like	Cflo_N_g5752t1	F-box only protein 33
Cflo_N_g4764t3	histone acetyltransferase p300-like	Cflo_N_g13084t1	Nuclear protein localization protein 4-like protein
Cflo_N_g4764t3	histone acetyltransferase p300-like	Cflo_N_g175t1	Transmembrane protein C20orf108
Cflo_N_g4764t3	histone acetyltransferase p300-like	Cflo_N_g7246t1	Amidophosphoribosyltransferase
Cflo_N_g4764t3	histone acetyltransferase p300-like	Cflo_N_g1143t1	Transcription factor SOX-14
Cflo_N_g5110t1	S-phase kinase-associated protein 1	Cflo_N_g8821t1	Protein son of sevenless
Cflo_N_g5110t1	S-phase kinase-associated protein 1	Cflo_N_g2206t1	Molybdenum cofactor sulfurase
Cflo_N_g5110t1	S-phase kinase-associated protein 1	Cflo_N_g2049t2	Anaphase-promoting complex subunit 2
Cflo_N_g5110t1	S-phase kinase-associated protein 1	Cflo_N_g5195t1	Negative elongation factor D
Cflo_N_g5110t1	S-phase kinase-associated protein 1	Cflo_N_g7509t1	F-box/LRR-repeat protein 14
Cflo_N_g5110t1	S-phase kinase-associated protein 1	Cflo_N_g12534t1	Programmed cell death protein 2
Cflo_N_g5110t1	S-phase kinase-associated protein 1	Cflo_N_g7724t1	F-box/WD repeat-containing protein 1A
Cflo_N_g5110t1	S-phase kinase-associated protein 1	Cflo_N_g9424t1	proteoglycan 4-like isoform X1
Cflo_N_g5110t1	S-phase kinase-associated protein 1	Cflo_N_g2233t1	Nucleosomal histone kinase 1
Cflo_N_g5110t1	S-phase kinase-associated protein 1	Cflo_N_g938t1	Glycine cleavage system H protein, mitochondrial
Cflo_N_g5110t1	S-phase kinase-associated protein 1	Cflo_N_g11620t1	Elongation factor 1-beta'
Cflo_N_g14527t1	Carbonic anhydrase 2	Cflo_N_g9396t1	Xaa-Pro dipeptidase
Cflo_N_g14527t1	Carbonic anhydrase 2	Cflo_N_g1465t1	Ethanolamine kinase 1
Cflo_N_g14527t1	Carbonic anhydrase 2	Cflo_N_g360t1	Peroxiredoxin-6
Cflo_N_g14527t1	Carbonic anhydrase 2	Cflo_N_g2744t1	Zinc finger protein 277
Cflo_N_g14527t1	Carbonic anhydrase 2	Cflo_N_g13874t1	NEDD8-activating enzyme E1 regulatory subunit
Cflo_N_g14527t1	Carbonic anhydrase 2	Cflo_N_g11201t1	RING finger protein 113A
Cflo_N_g9186t1	DNA-directed RNA polymerase III subunit RPC5	Cflo_N_g1251t1	DNA-directed RNA polymerase III subunit RPC4
Cflo_N_g1772t1	Poly(U)-binding-splicing factor half pint	Cflo_N_g8983t1	Putative ubiquitin/40s ribosomal protein s27a fusion
Cflo_N_g1772t1	Poly(U)-binding-splicing factor half pint	Cflo_N_g7351t1	Proteasome subunit alpha type
Cflo_N_g1772t1	Poly(U)-binding-splicing factor half pint	Cflo_N_g5634t1	Cell division protein kinase 2
Cflo_N_g1772t1	Poly(U)-binding-splicing factor half pint	Cflo_N_g6975t1	Protein DDI1-like protein 2
Cflo_N_g1772t1	Poly(U)-binding-splicing factor half pint	Cflo_N_g14654t1	Ubiquilin-1
Cflo_N_g12851t1	V-type proton ATPase 21 kDa proteolipid subunit	Cflo_N_g8846t1	Vacuolar ATP synthase 16 kDa proteolipid subunit
Cflo_N_g14178t1	26S proteasome regulatory ATPase subunit 10B	Cflo_N_g11207t1	Actin-related protein 6
Cflo_N_g11452t1	Nudix hydrolase 8	Cflo_N_g3247t1	merlin-like
Cflo_N_g1075t1	39S ribosomal protein L3, mitochondrial	Cflo_N_g3596t1	Exosome complex exonuclease RRP42
Cflo_N_g9445t1	UPF0472 protein C16orf72-like protein	Cflo_N_g13031t1	Protein PTCD3-like protein, mitochondrial
Cflo_N_g9445t1	UPF0472 protein C16orf72-like protein	Cflo_N_g10981t1	SEC14 domain and spectrin repeat-containing protein 1
Cflo_N_g9445t1	UPF0472 protein C16orf72-like protein	Cflo_N_g10981t2	SEC14 domain and spectrin repeat-containing protein 1
Cflo_N_g9445t1	UPF0472 protein C16orf72-like protein	Cflo_N_g1163t1	diphthamide biosynthesis protein 1-like
Cflo_N_g5076t1	Cell division cycle 2-like protein kinase	Cflo_N_g23t1	Cyclin-K, putative
Cflo_N_g5076t2	Cell division cycle 2-like protein kinase	Cflo_N_g23t1	Cyclin-K, putative
Cflo_N_g10348t1	Growth arrest and DNA-damage-inducible proteins-interacting protein 1	Cflo_N_g9863t1	Exosome complex exonuclease RRP41
Cflo_N_g9894t1	Mitotic spindle assembly checkpoint protein MAD2B	Cflo_N_g8049t1	Protein crooked neck
Cflo_N_g9894t1	Mitotic spindle assembly checkpoint protein MAD2B	Cflo_N_g9889t1	protein enabled-like
Cflo_N_g9894t1	Mitotic spindle assembly checkpoint protein MAD2B	Cflo_N_g3514t1	Protein bowel
Cflo_N_g9894t1	Mitotic spindle assembly checkpoint protein MAD2B	Cflo_N_g6462t1	Small nuclear ribonucleoprotein-associated protein
Cflo_N_g9894t1	Mitotic spindle assembly checkpoint protein MAD2B	Cflo_N_g3322t1	homeobox protein caupolican-like
Cflo_N_g9894t1	Mitotic spindle assembly checkpoint protein MAD2B	Cflo_N_g13101t1	Homeobox protein ARX
Cflo_N_g9894t1	Mitotic spindle assembly checkpoint protein MAD2B	Cflo_N_g5854t1	calpain-A-like isoform 4
Cflo_N_g9894t1	Mitotic spindle assembly checkpoint protein MAD2B	Cflo_N_g981t1	SPRY domain-containing SOCS box protein 1
Cflo_N_g9894t1	Mitotic spindle assembly checkpoint protein MAD2B	Cflo_N_g12994t1	COP9 signalosome complex subunit 3
Cflo_N_g9894t1	Mitotic spindle assembly checkpoint protein MAD2B	Cflo_N_g11263t2	Signal transducing adapter molecule 1
Cflo_N_g9894t1	Mitotic spindle assembly checkpoint protein MAD2B	Cflo_N_g6147t1	Acyl-coenzyme A oxidase
Cflo_N_g9894t1	Mitotic spindle assembly checkpoint protein MAD2B	Cflo_N_g9797t1	CDK5 and ABL1 enzyme substrate 1
Cflo_N_g9894t1	Mitotic spindle assembly checkpoint protein MAD2B	Cflo_N_g13867t1	Mediator of RNA polymerase II transcription subunit 15
Cflo_N_g9894t1	Mitotic spindle assembly checkpoint protein MAD2B	Cflo_N_g1070t1	Probable cleavage and polyadenylation specificity factor subunit 2
Cflo_N_g9894t1	Mitotic spindle assembly checkpoint protein MAD2B	Cflo_N_g4638t1	COP9 signalosome complex subunit 7
Cflo_N_g9894t1	Mitotic spindle assembly checkpoint protein MAD2B	Cflo_N_g10733t1	LIM/homeobox protein Lhx9-like
Cflo_N_g9894t1	Mitotic spindle assembly checkpoint protein MAD2B	Cflo_N_g10109t1	tubulin--tyrosine ligase-like protein 12-like
Cflo_N_g9894t1	Mitotic spindle assembly checkpoint protein MAD2B	Cflo_N_g14671t1	Splicing factor 3B subunit 3
Cflo_N_g5141t1	Pre-rRNA-processing protein TSR2 homolog	Cflo_N_g4239t1	40S ribosomal protein S26
Cflo_N_g60t1	tRNA (Adenine-N(1)-)-methyltransferase catalytic subunit TRMT61A	Cflo_N_g3189t1	tRNA (Adenine-N(1)-)-methyltransferase non-catalytic subunit TRM6
Cflo_N_g12652t1	Proteasome subunit alpha type-4	Cflo_N_g13103t1	Proteasome subunit beta type
Cflo_N_g12652t1	Proteasome subunit alpha type-4	Cflo_N_g8594t1	Proteasome subunit alpha type
Cflo_N_g13542t1	Inosine-5'-monophosphate dehydrogenase	Cflo_N_g8402t1	Protein BAT4-like protein
Cflo_N_g342t1	Potassium voltage-gated channel protein Shaker	Cflo_N_g9384t5	disks large 1 tumor suppressor protein-like
Cflo_N_g2870t1	Superoxide dismutase [Cu-Zn]	Cflo_N_g11606t1	Copper chaperone for superoxide dismutase
Cflo_N_g1171t1	DNA repair protein RAD51-like protein 1	Cflo_N_g9424t1	proteoglycan 4-like isoform X1
Cflo_N_g1171t1	DNA repair protein RAD51-like protein 1	Cflo_N_g2055t1	DNA repair protein XRCC1
Cflo_N_g1171t1	DNA repair protein RAD51-like protein 1	Cflo_N_g3764t1	SUMO-activating enzyme subunit 1
Cflo_N_g1171t1	DNA repair protein RAD51-like protein 1	Cflo_N_g11383t1	similar to CG2446 CG2446-PC
Cflo_N_g1171t1	DNA repair protein RAD51-like protein 1	Cflo_N_g5700t1	p21-activated protein kinase-interacting protein 1-like protein
Cflo_N_g1171t1	DNA repair protein RAD51-like protein 1	Cflo_N_g10109t1	tubulin--tyrosine ligase-like protein 12-like
Cflo_N_g1171t1	DNA repair protein RAD51-like protein 1	Cflo_N_g10110t1	Phosphoacetylglucosamine mutase
Cflo_N_g1171t1	DNA repair protein RAD51-like protein 1	Cflo_N_g8080t1	RING finger and WD repeat domain-containing protein 3
Cflo_N_g1171t1	DNA repair protein RAD51-like protein 1	Cflo_N_g6243t1	Probable dimethyladenosine transferase
Cflo_N_g9735t1	protein patched-like	Cflo_N_g13405t1	2-acylglycerol O-acyltransferase 1
Cflo_N_g9735t1	protein patched-like	Cflo_N_g14671t1	Splicing factor 3B subunit 3
Cflo_N_g8574t3	Tropomyosin	Cflo_N_g5341t1	similar to protein phosphatase 1, catalytic subunit, beta isoform 1
Cflo_N_g1287t1	Splicing factor, arginine/serine-rich 10	Cflo_N_g3180t3	Serine-arginine protein 55
Cflo_N_g1287t2	Splicing factor, arginine/serine-rich 10	Cflo_N_g3180t3	Serine-arginine protein 55
Cflo_N_g14533t1	Trehalase	Cflo_N_g9305t1	ABC transporter G family member 22-like
Cflo_N_g14533t1	Trehalase	Cflo_N_g1633t1	Dehydrogenase/reductase SDR family member 4
Cflo_N_g14533t1	Trehalase	Cflo_N_g4534t2	UTP--glucose-1-phosphate uridylyltransferase
Cflo_N_g14533t1	Trehalase	Cflo_N_g4535t1	Scavenger mRNA-decapping enzyme DcpS
Cflo_N_g9735t1	protein patched-like	Cflo_N_g1171t1	DNA repair protein RAD51-like protein 1
Cflo_N_g9735t1	protein patched-like	Cflo_N_g14466t1	SUMO-conjugating enzyme UBC9
Cflo_N_g9735t1	protein patched-like	Cflo_N_g23t1	Cyclin-K, putative
Cflo_N_g9735t1	protein patched-like	Cflo_N_g2053t1	Centaurin-gamma-1A
Cflo_N_g9735t1	protein patched-like	Cflo_N_g13389t2	Interferon regulatory factor 2-binding protein 2-A
Cflo_N_g9735t1	protein patched-like	Cflo_N_g10733t1	LIM/homeobox protein Lhx9-like
Cflo_N_g5634t1	Cell division protein kinase 2	Cflo_N_g8334t1	BUD13-like protein
Cflo_N_g5634t1	Cell division protein kinase 2	Cflo_N_g175t1	Transmembrane protein C20orf108
Cflo_N_g8846t1	Vacuolar ATP synthase 16 kDa proteolipid subunit	Cflo_N_g10531t1	Translocon-associated protein subunit beta
Cflo_N_g8310t1	Peptidyl-prolyl cis-trans isomerase	Cflo_N_g10715t1	Enolase
Cflo_N_g8310t1	Peptidyl-prolyl cis-trans isomerase	Cflo_N_g11163t1	26S proteasome non-ATPase regulatory subunit 8
Cflo_N_g12849t1	RAC serine/threonine-protein kinase	Cflo_N_g13766t1	Protein N-terminal asparagine amidohydrolase
Cflo_N_g12849t1	RAC serine/threonine-protein kinase	Cflo_N_g13766t2	Protein N-terminal asparagine amidohydrolase
Cflo_N_g12849t1	RAC serine/threonine-protein kinase	Cflo_N_g14671t1	Splicing factor 3B subunit 3
Cflo_N_g12849t1	RAC serine/threonine-protein kinase	Cflo_N_g1417t1	Pupal cuticle protein C1B
Cflo_N_g12849t1	RAC serine/threonine-protein kinase	Cflo_N_g8334t1	BUD13-like protein
Cflo_N_g12849t1	RAC serine/threonine-protein kinase	Cflo_N_g175t1	Transmembrane protein C20orf108
Cflo_N_g14020t2	Serine/threonine-protein kinase PAK 1	Cflo_N_g9823t1	Transmembrane protein C17orf28
Cflo_N_g14020t1	Serine/threonine-protein kinase PAK 1	Cflo_N_g9823t1	Transmembrane protein C17orf28
Cflo_N_g14020t2	Serine/threonine-protein kinase PAK 1	Cflo_N_g15584t1	Protein arginine N-methyltransferase 7
Cflo_N_g14020t1	Serine/threonine-protein kinase PAK 1	Cflo_N_g15584t1	Protein arginine N-methyltransferase 7
Cflo_N_g14020t2	Serine/threonine-protein kinase PAK 1	Cflo_N_g13648t1	Fanconi anemia group M protein
Cflo_N_g14020t1	Serine/threonine-protein kinase PAK 1	Cflo_N_g13648t1	Fanconi anemia group M protein
Cflo_N_g14020t2	Serine/threonine-protein kinase PAK 1	Cflo_N_g6469t1	Telomerase-binding protein EST1A; AltName: Full=EST1-like protein A; AltName: Full=Ever shorter telomeres 1A; AltName: Full=Smg-6 homolog; AltName: Full=Telomerase subunit EST1A
Cflo_N_g14020t1	Serine/threonine-protein kinase PAK 1	Cflo_N_g6469t1	Telomerase-binding protein EST1A; AltName: Full=EST1-like protein A; AltName: Full=Ever shorter telomeres 1A; AltName: Full=Smg-6 homolog; AltName: Full=Telomerase subunit EST1A
Cflo_N_g14020t2	Serine/threonine-protein kinase PAK 1	Cflo_N_g6469t3	Telomerase-binding protein EST1A; AltName: Full=EST1-like protein A; AltName: Full=Ever shorter telomeres 1A; AltName: Full=Smg-6 homolog; AltName: Full=Telomerase subunit EST1A
Cflo_N_g14020t1	Serine/threonine-protein kinase PAK 1	Cflo_N_g6469t3	Telomerase-binding protein EST1A; AltName: Full=EST1-like protein A; AltName: Full=Ever shorter telomeres 1A; AltName: Full=Smg-6 homolog; AltName: Full=Telomerase subunit EST1A
Cflo_N_g14020t2	Serine/threonine-protein kinase PAK 1	Cflo_N_g6469t4	Telomerase-binding protein EST1A; AltName: Full=EST1-like protein A; AltName: Full=Ever shorter telomeres 1A; AltName: Full=Smg-6 homolog; AltName: Full=Telomerase subunit EST1A
Cflo_N_g14020t1	Serine/threonine-protein kinase PAK 1	Cflo_N_g6469t4	Telomerase-binding protein EST1A; AltName: Full=EST1-like protein A; AltName: Full=Ever shorter telomeres 1A; AltName: Full=Smg-6 homolog; AltName: Full=Telomerase subunit EST1A
Cflo_N_g3674t1	Cyclin-H	Cflo_N_g175t1	Transmembrane protein C20orf108
Cflo_N_g8686t1	Proteasome subunit alpha type	Cflo_N_g13103t1	Proteasome subunit beta type
Cflo_N_g8686t1	Proteasome subunit alpha type	Cflo_N_g11231t1	Proteasome subunit beta type
Cflo_N_g8686t1	Proteasome subunit alpha type	Cflo_N_g8594t1	Proteasome subunit alpha type
Cflo_N_g5110t1	S-phase kinase-associated protein 1	Cflo_N_g7736t1	Serine/threonine-protein phosphatase 2A 55 kDa regulatory subunit B
Cflo_N_g5110t1	S-phase kinase-associated protein 1	Cflo_N_g9305t1	ABC transporter G family member 22-like
Cflo_N_g5110t1	S-phase kinase-associated protein 1	Cflo_N_g981t1	SPRY domain-containing SOCS box protein 1
Cflo_N_g5110t1	S-phase kinase-associated protein 1	Cflo_N_g13867t1	Mediator of RNA polymerase II transcription subunit 15
Cflo_N_g5110t1	S-phase kinase-associated protein 1	Cflo_N_g6251t1	Epidermal growth factor receptor kinase substrate 8
Cflo_N_g5110t1	S-phase kinase-associated protein 1	Cflo_N_g6451t1	Acyl-coenzyme A oxidase
Cflo_N_g5110t1	S-phase kinase-associated protein 1	Cflo_N_g15021t1	Alpha-N-acetylgalactosaminidase
Cflo_N_g5110t1	S-phase kinase-associated protein 1	Cflo_N_g7847t1	AAEL008725-PA
Cflo_N_g5110t1	S-phase kinase-associated protein 1	Cflo_N_g2966t1	BAI1-associated protein 3
Cflo_N_g3027t2	transcription elongation factor B polypeptide 1-like	Cflo_N_g3880t1	Mediator of RNA polymerase II transcription subunit 8
Cflo_N_g3027t1	Transcription elongation factor B polypeptide 1	Cflo_N_g3880t1	Mediator of RNA polymerase II transcription subunit 8
Cflo_N_g9341t2	Peroxisomal targeting signal 1 receptor	Cflo_N_g12390t1	Actin, cytoplasmic 2
Cflo_N_g9341t2	Peroxisomal targeting signal 1 receptor	Cflo_N_g12798t1	COP9 signalosome complex subunit, putative
Cflo_N_g11127t2	serine/threonine-protein kinase MARK2-like	Cflo_N_g4324t1	Monocarboxylate transporter 12
Cflo_N_g11127t2	serine/threonine-protein kinase MARK2-like	Cflo_N_g2073t1	Chloride channel protein 7
Cflo_N_g11127t2	serine/threonine-protein kinase MARK2-like	Cflo_N_g488t1	Hypothetical protein
Cflo_N_g11127t2	serine/threonine-protein kinase MARK2-like	Cflo_N_g11998t2	Rho GTPase-activating protein 1
Cflo_N_g11127t2	serine/threonine-protein kinase MARK2-like	Cflo_N_g8497t1	Protein odr-4-like protein
Cflo_N_g11127t2	serine/threonine-protein kinase MARK2-like	Cflo_N_g6293t1	solute carrier family 23 member 1-like
Cflo_N_g11127t2	serine/threonine-protein kinase MARK2-like	Cflo_N_g10832t1	Nucleobindin-1
Cflo_N_g13974t1	Serine/threonine-protein kinase PLK4	Cflo_N_g9889t1	protein enabled-like
Cflo_N_g13974t1	Serine/threonine-protein kinase PLK4	Cflo_N_g1171t1	DNA repair protein RAD51-like protein 1
Cflo_N_g13974t1	Serine/threonine-protein kinase PLK4	Cflo_N_g7365t1	Cyclin-C
Cflo_N_g2122t1	Acetyl-CoA acetyltransferase, mitochondrial	Cflo_N_g1036t1	UPF0676 protein C1494.01
Cflo_N_g9807t2	Regucalcin	Cflo_N_g6207t1	Sepiapterin reductase
Cflo_N_g9807t1	Regucalcin	Cflo_N_g6207t1	Sepiapterin reductase
Cflo_N_g9807t2	Regucalcin	Cflo_N_g354t2	Kinesin-like protein KIF13A
Cflo_N_g9807t1	Regucalcin	Cflo_N_g354t2	Kinesin-like protein KIF13A
Cflo_N_g9807t2	Regucalcin	Cflo_N_g12115t1	Probable glutaminyl-tRNA synthetase
Cflo_N_g9807t1	Regucalcin	Cflo_N_g12115t1	Probable glutaminyl-tRNA synthetase
Cflo_N_g9807t2	Regucalcin	Cflo_N_g800t1	WD repeat-containing protein 61
Cflo_N_g9807t1	Regucalcin	Cflo_N_g800t1	WD repeat-containing protein 61
Cflo_N_g9807t2	Regucalcin	Cflo_N_g12288t2	disks large homolog 5-like
Cflo_N_g9807t1	Regucalcin	Cflo_N_g12288t2	disks large homolog 5-like
Cflo_N_g9807t2	Regucalcin	Cflo_N_g4316t1	Protein phosphatase 1G
Cflo_N_g9807t1	Regucalcin	Cflo_N_g4316t1	Protein phosphatase 1G
Cflo_N_g9807t2	Regucalcin	Cflo_N_g7898t1	mRNA turnover protein 4 homolog
Cflo_N_g9807t1	Regucalcin	Cflo_N_g7898t1	mRNA turnover protein 4 homolog
Cflo_N_g9807t2	Regucalcin	Cflo_N_g6636t1	UPF0364 protein C6orf211-like protein
Cflo_N_g9807t1	Regucalcin	Cflo_N_g6636t1	UPF0364 protein C6orf211-like protein
Cflo_N_g9807t2	Regucalcin	Cflo_N_g866t1	Probable protein phosphatase 2C T23F11.1
Cflo_N_g9807t1	Regucalcin	Cflo_N_g866t1	Probable protein phosphatase 2C T23F11.1
Cflo_N_g13389t2	Interferon regulatory factor 2-binding protein 2-A	Cflo_N_g6720t2	MOG interacting and ectopic P-granules protein 1
Cflo_N_g13102t1	Cullin-2	Cflo_N_g3895t1	Chloride channel protein 2
Cflo_N_g13611t1	Putative deoxyribonuclease TATDN1	Cflo_N_g522t1	Ras GTPase-activating protein-binding protein 2
Cflo_N_g13611t1	Putative deoxyribonuclease TATDN1	Cflo_N_g6039t1	Putative ATP-dependent RNA helicase DHX35
Cflo_N_g13611t1	Putative deoxyribonuclease TATDN1	Cflo_N_g10109t1	tubulin--tyrosine ligase-like protein 12-like
Cflo_N_g1646t1	Calcyphosin-like protein	Cflo_N_g9384t5	disks large 1 tumor suppressor protein-like
Cflo_N_g7798t2	RNA-binding protein 24-like isoformX2	Cflo_N_g4202t1	Dihydrolipoyl dehydrogenase
Cflo_N_g7798t1	RNA-binding protein 24-like isoform X3	Cflo_N_g4202t1	Dihydrolipoyl dehydrogenase
Cflo_N_g6131t1	26S proteasome non-ATPase regulatory subunit 7	Cflo_N_g366t1	26S proteasome non-ATPase regulatory subunit 14
Cflo_N_g6131t1	26S proteasome non-ATPase regulatory subunit 7	Cflo_N_g3300t1	Transportin-3
Cflo_N_g11196t1	actin-related protein 2/3 complex subunit 4-like	Cflo_N_g4514t1	Actin-related protein 2/3 complex subunit 5
Cflo_N_g8161t1	RNA-binding protein 39	Cflo_N_g6920t1	stress-activated protein kinase JNK
Cflo_N_g8161t1	RNA-binding protein 39	Cflo_N_g13869t1	Serine/threonine-protein phosphatase 2A catalytic subunit alpha isoform
Cflo_N_g8161t1	RNA-binding protein 39	Cflo_N_g7798t2	RNA-binding protein 24-like isoformX2
Cflo_N_g8161t1	RNA-binding protein 39	Cflo_N_g7798t1	RNA-binding protein 24-like isoform X3
Cflo_N_g8161t1	RNA-binding protein 39	Cflo_N_g5147t5	ELAV-like protein 4
Cflo_N_g6435t1	Dual specificity protein phosphatase CDC14A	Cflo_N_g3684t1	Distal-less
Cflo_N_g6435t1	Dual specificity protein phosphatase CDC14A	Cflo_N_g9705t2	Protein furry
Cflo_N_g6435t1	Dual specificity protein phosphatase CDC14A	Cflo_N_g23t1	Cyclin-K, putative
Cflo_N_g6435t1	Dual specificity protein phosphatase CDC14A	Cflo_N_g981t1	SPRY domain-containing SOCS box protein 1
Cflo_N_g6435t1	Dual specificity protein phosphatase CDC14A	Cflo_N_g13867t1	Mediator of RNA polymerase II transcription subunit 15
Cflo_N_g6435t1	Dual specificity protein phosphatase CDC14A	Cflo_N_g15021t1	Alpha-N-acetylgalactosaminidase
Cflo_N_g6435t1	Dual specificity protein phosphatase CDC14A	Cflo_N_g13766t1	Protein N-terminal asparagine amidohydrolase
Cflo_N_g6435t1	Dual specificity protein phosphatase CDC14A	Cflo_N_g13766t2	Protein N-terminal asparagine amidohydrolase
Cflo_N_g6435t1	Dual specificity protein phosphatase CDC14A	Cflo_N_g14671t1	Splicing factor 3B subunit 3
Cflo_N_g6435t1	Dual specificity protein phosphatase CDC14A	Cflo_N_g10729t1	PAB-dependent poly(A)-specific ribonuclease subunit 3
Cflo_N_g6435t1	Dual specificity protein phosphatase CDC14A	Cflo_N_g13084t1	Nuclear protein localization protein 4-like protein
Cflo_N_g6435t1	Dual specificity protein phosphatase CDC14A	Cflo_N_g1143t1	Transcription factor SOX-14
Cflo_N_g6435t1	Dual specificity protein phosphatase CDC14A	Cflo_N_g9889t1	protein enabled-like
Cflo_N_g6435t1	Dual specificity protein phosphatase CDC14A	Cflo_N_g3201t4	polypyrimidine tract-binding protein 1-like
Cflo_N_g8525t1	Alkylated DNA repair protein alkB-like protein 4	Cflo_N_g13405t1	2-acylglycerol O-acyltransferase 1
Cflo_N_g9863t1	Exosome complex exonuclease RRP41	Cflo_N_g3596t1	Exosome complex exonuclease RRP42
Cflo_N_g11231t1	Proteasome subunit beta type	Cflo_N_g12652t1	Proteasome subunit alpha type-4
Cflo_N_g11231t1	Proteasome subunit beta type	Cflo_N_g11207t1	Actin-related protein 6
Cflo_N_g11231t1	Proteasome subunit beta type	Cflo_N_g5403t1	Proteasome subunit beta type
Cflo_N_g11231t1	Proteasome subunit beta type	Cflo_N_g13103t1	Proteasome subunit beta type
Cflo_N_g11231t1	Proteasome subunit beta type	Cflo_N_g12798t1	COP9 signalosome complex subunit, putative
Cflo_N_g11231t1	Proteasome subunit beta type	Cflo_N_g938t1	Glycine cleavage system H protein, mitochondrial
Cflo_N_g11231t1	Proteasome subunit beta type	Cflo_N_g13948t1	Proteasome subunit beta type
Cflo_N_g11231t1	Proteasome subunit beta type	Cflo_N_g6975t1	Protein DDI1-like protein 2
Cflo_N_g11231t1	Proteasome subunit beta type	Cflo_N_g8594t1	Proteasome subunit alpha type
Cflo_N_g11231t1	Proteasome subunit beta type	Cflo_N_g13118t1	Proteasome subunit beta type
Cflo_N_g7426t1	Retinaldehyde-binding protein 1-like protein 2	Cflo_N_g12390t1	Actin, cytoplasmic 2
Cflo_N_g7426t1	Retinaldehyde-binding protein 1-like protein 2	Cflo_N_g7222t1	Guanine nucleotide-binding protein G(O) subunit alpha
Cflo_N_g7426t1	Retinaldehyde-binding protein 1-like protein 2	Cflo_N_g12333t1	G1/S-specific cyclin-E
Cflo_N_g7426t1	Retinaldehyde-binding protein 1-like protein 2	Cflo_N_g10742t1	Aldehyde dehydrogenase
Cflo_N_g7426t1	Retinaldehyde-binding protein 1-like protein 2	Cflo_N_g5349t1	Zinc transporter 2
Cflo_N_g7426t1	Retinaldehyde-binding protein 1-like protein 2	Cflo_N_g9646t1	Transporter
Cflo_N_g7426t1	Retinaldehyde-binding protein 1-like protein 2	Cflo_N_g7988t1	Equilibrative nucleoside transporter 1
Cflo_N_g7426t1	Retinaldehyde-binding protein 1-like protein 2	Cflo_N_g11920t1	Acyl-CoA-binding domain-containing protein 4
Cflo_N_g7426t1	Retinaldehyde-binding protein 1-like protein 2	Cflo_N_g6489t1	WW domain-containing oxidoreductase
Cflo_N_g7426t1	Retinaldehyde-binding protein 1-like protein 2	Cflo_N_g4939t1	unc-112-related protein-like isoform X1
Cflo_N_g7426t1	Retinaldehyde-binding protein 1-like protein 2	Cflo_N_g6293t1	solute carrier family 23 member 1-like
Cflo_N_g7426t1	Retinaldehyde-binding protein 1-like protein 2	Cflo_N_g9782t1	Protein TAPT1-like protein
Cflo_N_g7426t1	Retinaldehyde-binding protein 1-like protein 2	Cflo_N_g6729t1	Signal peptidase complex subunit 1
Cflo_N_g13664t1	Probable actin-related protein 2/3 complex subunit 2	Cflo_N_g3880t1	Mediator of RNA polymerase II transcription subunit 8
Cflo_N_g105t1	Replication protein A 32 kDa subunit	Cflo_N_g14752t1	M-phase inducer phosphatase
Cflo_N_g105t1	Replication protein A 32 kDa subunit	Cflo_N_g14752t2	M-phase inducer phosphatase
Cflo_N_g105t1	Replication protein A 32 kDa subunit	Cflo_N_g1171t1	DNA repair protein RAD51-like protein 1
Cflo_N_g105t1	Replication protein A 32 kDa subunit	Cflo_N_g7365t1	Cyclin-C
Cflo_N_g105t1	Replication protein A 32 kDa subunit	Cflo_N_g14201t1	homeobox protein Hmx-like
Cflo_N_g105t1	Replication protein A 32 kDa subunit	Cflo_N_g12333t1	G1/S-specific cyclin-E
Cflo_N_g105t1	Replication protein A 32 kDa subunit	Cflo_N_g13101t1	Homeobox protein ARX
Cflo_N_g105t1	Replication protein A 32 kDa subunit	Cflo_N_g23t1	Cyclin-K, putative
Cflo_N_g105t1	Replication protein A 32 kDa subunit	Cflo_N_g2053t1	Centaurin-gamma-1A
Cflo_N_g105t1	Replication protein A 32 kDa subunit	Cflo_N_g8161t1	RNA-binding protein 39
Cflo_N_g105t1	Replication protein A 32 kDa subunit	Cflo_N_g9454t1	protein argonaute 14-like
Cflo_N_g105t1	Replication protein A 32 kDa subunit	Cflo_N_g10733t1	LIM/homeobox protein Lhx9-like
Cflo_N_g105t1	Replication protein A 32 kDa subunit	Cflo_N_g9894t1	Mitotic spindle assembly checkpoint protein MAD2B
Cflo_N_g105t1	Replication protein A 32 kDa subunit	Cflo_N_g11679t1	Succinyl-CoA ligase [ADP-forming] subunit beta, mitochondrial
Cflo_N_g105t1	Replication protein A 32 kDa subunit	Cflo_N_g3284t1	Protein cereblon
Cflo_N_g105t1	Replication protein A 32 kDa subunit	Cflo_N_g3284t2	Protein cereblon
Cflo_N_g105t1	Replication protein A 32 kDa subunit	Cflo_N_g13084t1	Nuclear protein localization protein 4-like protein
Cflo_N_g105t1	Replication protein A 32 kDa subunit	Cflo_N_g175t1	Transmembrane protein C20orf108
Cflo_N_g13102t1	Cullin-2	Cflo_N_g8494t1	Proliferating cell nuclear antigen
Cflo_N_g13102t1	Cullin-2	Cflo_N_g14466t1	SUMO-conjugating enzyme UBC9
Cflo_N_g105t1	Replication protein A 32 kDa subunit	Cflo_N_g3684t1	Distal-less
Cflo_N_g13102t1	Cullin-2	Cflo_N_g11338t1	Serine/threonine-protein phosphatase 4 catalytic subunit
Cflo_N_g13102t1	Cullin-2	Cflo_N_g9797t1	CDK5 and ABL1 enzyme substrate 1
Cflo_N_g13102t1	Cullin-2	Cflo_N_g11214t1	Rho guanine nucleotide exchange factor 10
Cflo_N_g13102t1	Cullin-2	Cflo_N_g9454t1	protein argonaute 14-like
Cflo_N_g13102t1	Cullin-2	Cflo_N_g15021t1	Alpha-N-acetylgalactosaminidase
Cflo_N_g13102t1	Cullin-2	Cflo_N_g6720t2	MOG interacting and ectopic P-granules protein 1
Cflo_N_g13102t1	Cullin-2	Cflo_N_g2652t1	Integrator complex subunit 10
Cflo_N_g13102t1	Cullin-2	Cflo_N_g13816t1	DNA ligase
Cflo_N_g13102t1	Cullin-2	Cflo_N_g6469t1	Telomerase-binding protein EST1A; AltName: Full=EST1-like protein A; AltName: Full=Ever shorter telomeres 1A; AltName: Full=Smg-6 homolog; AltName: Full=Telomerase subunit EST1A
Cflo_N_g13102t1	Cullin-2	Cflo_N_g6469t3	Telomerase-binding protein EST1A; AltName: Full=EST1-like protein A; AltName: Full=Ever shorter telomeres 1A; AltName: Full=Smg-6 homolog; AltName: Full=Telomerase subunit EST1A
Cflo_N_g13102t1	Cullin-2	Cflo_N_g6469t4	Telomerase-binding protein EST1A; AltName: Full=EST1-like protein A; AltName: Full=Ever shorter telomeres 1A; AltName: Full=Smg-6 homolog; AltName: Full=Telomerase subunit EST1A
Cflo_N_g13102t1	Cullin-2	Cflo_N_g175t1	Transmembrane protein C20orf108
Cflo_N_g6920t1	stress-activated protein kinase JNK	Cflo_N_g8812t2	Serine/threonine-protein kinase MST4
Cflo_N_g10810t1	ADP-ribosylation factor-like protein 1	Cflo_N_g7351t1	Proteasome subunit alpha type
Cflo_N_g6920t1	stress-activated protein kinase JNK	Cflo_N_g2980t1	SH3 domain-containing kinase-binding protein 1
Cflo_N_g9735t1	protein patched-like	Cflo_N_g11679t1	Succinyl-CoA ligase [ADP-forming] subunit beta, mitochondrial
Cflo_N_g9735t1	protein patched-like	Cflo_N_g13084t1	Nuclear protein localization protein 4-like protein
Cflo_N_g9735t1	protein patched-like	Cflo_N_g1143t1	Transcription factor SOX-14
Cflo_N_g4143t1	Glyoxalase domain-containing protein 4	Cflo_N_g11755t1	Aromatic-L-amino-acid decarboxylase
Cflo_N_g4143t1	Glyoxalase domain-containing protein 4	Cflo_N_g10593t1	Haloacid dehalogenase-like hydrolase domain-containing protein 1A
Cflo_N_g13539t1	DnaJ protein-like protein 1	Cflo_N_g2093t1	UPF0586 protein C9orf41-like protein
Cflo_N_g13539t1	DnaJ protein-like protein 1	Cflo_N_g8603t1	Tetratricopeptide repeat protein 1
Cflo_N_g3874t1	Coiled-coil domain-containing protein 28B	Cflo_N_g981t1	SPRY domain-containing SOCS box protein 1
Cflo_N_g4543t1	Protein MTO1-like protein, mitochondrial	Cflo_N_g372t1	Transcription initiation factor TFIID subunit 2
Cflo_N_g11926t1	Cyclin-dependent kinase-like 2	Cflo_N_g10015t3	Acyl carrier protein
Cflo_N_g11926t1	Cyclin-dependent kinase-like 2	Cflo_N_g10015t1	Acyl carrier protein
Cflo_N_g11926t1	Cyclin-dependent kinase-like 2	Cflo_N_g10015t2	Acyl carrier protein
Cflo_N_g11926t1	Cyclin-dependent kinase-like 2	Cflo_N_g23t1	Cyclin-K, putative
Cflo_N_g11926t1	Cyclin-dependent kinase-like 2	Cflo_N_g6147t1	Acyl-coenzyme A oxidase
Cflo_N_g11926t1	Cyclin-dependent kinase-like 2	Cflo_N_g11471t1	kazrin
Cflo_N_g11926t1	Cyclin-dependent kinase-like 2	Cflo_N_g13848t2	Epidermal growth factor receptor substrate 15-like 1
Cflo_N_g9512t1	Kinesin light chain 1	Cflo_N_g12679t1	Zinc finger MYND domain-containing protein 11
Cflo_N_g9512t2	Kinesin light chain 1	Cflo_N_g12679t1	Zinc finger MYND domain-containing protein 11
Cflo_N_g9512t1	Kinesin light chain 1	Cflo_N_g1183t1	Tektin-2
Cflo_N_g9512t2	Kinesin light chain 1	Cflo_N_g1183t1	Tektin-2
Cflo_N_g9512t1	Kinesin light chain 1	Cflo_N_g11998t2	Rho GTPase-activating protein 1
Cflo_N_g9512t2	Kinesin light chain 1	Cflo_N_g11998t2	Rho GTPase-activating protein 1
Cflo_N_g9512t1	Kinesin light chain 1	Cflo_N_g1443t1	Structure-specific endonuclease subunit SLX1 homolog
Cflo_N_g9512t2	Kinesin light chain 1	Cflo_N_g1443t1	Structure-specific endonuclease subunit SLX1 homolog
Cflo_N_g9512t1	Kinesin light chain 1	Cflo_N_g13005t1	Myelin expression factor 2
Cflo_N_g9512t2	Kinesin light chain 1	Cflo_N_g13005t1	Myelin expression factor 2
Cflo_N_g9512t1	Kinesin light chain 1	Cflo_N_g11997t1	Ras-related protein Rab-21
Cflo_N_g9512t2	Kinesin light chain 1	Cflo_N_g11997t1	Ras-related protein Rab-21
Cflo_N_g9512t1	Kinesin light chain 1	Cflo_N_g12738t1	Acylphosphatase
Cflo_N_g9512t2	Kinesin light chain 1	Cflo_N_g12738t1	Acylphosphatase
Cflo_N_g9512t1	Kinesin light chain 1	Cflo_N_g10364t2	neurotrimin-like isoform X1
Cflo_N_g9512t2	Kinesin light chain 1	Cflo_N_g10364t2	neurotrimin-like isoform X1
Cflo_N_g9512t1	Kinesin light chain 1	Cflo_N_g7798t2	RNA-binding protein 24-like isoformX2
Cflo_N_g9512t2	Kinesin light chain 1	Cflo_N_g7798t2	RNA-binding protein 24-like isoformX2
Cflo_N_g9512t1	Kinesin light chain 1	Cflo_N_g7798t1	RNA-binding protein 24-like isoform X3
Cflo_N_g9512t2	Kinesin light chain 1	Cflo_N_g7798t1	RNA-binding protein 24-like isoform X3
Cflo_N_g9512t1	Kinesin light chain 1	Cflo_N_g81t1	Guanylate cyclase
Cflo_N_g9512t2	Kinesin light chain 1	Cflo_N_g81t1	Guanylate cyclase
Cflo_N_g12407t1	Bystin	Cflo_N_g8937t1	General transcription factor IIE subunit 1
Cflo_N_g12407t1	Bystin	Cflo_N_g6243t1	Probable dimethyladenosine transferase
Cflo_N_g7840t1	G1/S-specific cyclin-D3	Cflo_N_g9889t1	protein enabled-like
Cflo_N_g7840t1	G1/S-specific cyclin-D3	Cflo_N_g7365t1	Cyclin-C
Cflo_N_g7840t1	G1/S-specific cyclin-D3	Cflo_N_g13867t1	Mediator of RNA polymerase II transcription subunit 15
Cflo_N_g7840t1	G1/S-specific cyclin-D3	Cflo_N_g2053t1	Centaurin-gamma-1A
Cflo_N_g7840t1	G1/S-specific cyclin-D3	Cflo_N_g14671t1	Splicing factor 3B subunit 3
Cflo_N_g7840t1	G1/S-specific cyclin-D3	Cflo_N_g10729t1	PAB-dependent poly(A)-specific ribonuclease subunit 3
Cflo_N_g7840t1	G1/S-specific cyclin-D3	Cflo_N_g8334t1	BUD13-like protein
Cflo_N_g7840t1	G1/S-specific cyclin-D3	Cflo_N_g13084t1	Nuclear protein localization protein 4-like protein
Cflo_N_g7840t1	G1/S-specific cyclin-D3	Cflo_N_g7798t2	RNA-binding protein 24-like isoformX2
Cflo_N_g7840t1	G1/S-specific cyclin-D3	Cflo_N_g7798t1	RNA-binding protein 24-like isoform X3
Cflo_N_g12849t1	RAC serine/threonine-protein kinase	Cflo_N_g9889t1	protein enabled-like
Cflo_N_g12849t1	RAC serine/threonine-protein kinase	Cflo_N_g2516t1	Protein gooseberry-neuro
Cflo_N_g12849t1	RAC serine/threonine-protein kinase	Cflo_N_g1171t1	DNA repair protein RAD51-like protein 1
Cflo_N_g12849t1	RAC serine/threonine-protein kinase	Cflo_N_g7365t1	Cyclin-C
Cflo_N_g12849t1	RAC serine/threonine-protein kinase	Cflo_N_g3201t4	polypyrimidine tract-binding protein 1-like
Cflo_N_g12849t1	RAC serine/threonine-protein kinase	Cflo_N_g9705t2	Protein furry
Cflo_N_g12849t1	RAC serine/threonine-protein kinase	Cflo_N_g4466t1	Paired box protein Pax-6
Cflo_N_g12849t1	RAC serine/threonine-protein kinase	Cflo_N_g4466t2	Paired box protein Pax-6
Cflo_N_g12849t1	RAC serine/threonine-protein kinase	Cflo_N_g2053t1	Centaurin-gamma-1A
Cflo_N_g12849t1	RAC serine/threonine-protein kinase	Cflo_N_g13389t2	Interferon regulatory factor 2-binding protein 2-A
Cflo_N_g12849t1	RAC serine/threonine-protein kinase	Cflo_N_g15021t1	Alpha-N-acetylgalactosaminidase
Cflo_N_g12849t1	RAC serine/threonine-protein kinase	Cflo_N_g10733t1	LIM/homeobox protein Lhx9-like
Cflo_N_g12849t1	RAC serine/threonine-protein kinase	Cflo_N_g1143t1	Transcription factor SOX-14
Cflo_N_g12849t1	RAC serine/threonine-protein kinase	Cflo_N_g7798t2	RNA-binding protein 24-like isoformX2
Cflo_N_g12849t1	RAC serine/threonine-protein kinase	Cflo_N_g7798t1	RNA-binding protein 24-like isoform X3
Cflo_N_g12849t1	RAC serine/threonine-protein kinase	Cflo_N_g4557t1	Serine proteinase stubble
Cflo_N_g11581t1	Acyl-CoA-binding protein-like protein	Cflo_N_g938t1	Glycine cleavage system H protein, mitochondrial
Cflo_N_g231t1	Prohibitin-2	Cflo_N_g12691t1	Adenosylhomocysteinase
Cflo_N_g231t1	Prohibitin-2	Cflo_N_g6570t1	Thioredoxin reductase 1, mitochondrial
Cflo_N_g231t1	Prohibitin-2	Cflo_N_g6570t2	Thioredoxin reductase 1, mitochondrial
Cflo_N_g231t1	Prohibitin-2	Cflo_N_g7198t1	Mitochondrial inner membrane protein OXA1L
Cflo_N_g231t1	Prohibitin-2	Cflo_N_g366t1	26S proteasome non-ATPase regulatory subunit 14
Cflo_N_g231t1	Prohibitin-2	Cflo_N_g1075t1	39S ribosomal protein L3, mitochondrial
Cflo_N_g231t1	Prohibitin-2	Cflo_N_g4534t2	UTP--glucose-1-phosphate uridylyltransferase
Cflo_N_g231t1	Prohibitin-2	Cflo_N_g6987t1	Mitochondrial import inner membrane translocase subunit TIM44
Cflo_N_g2419t1	Sphingosine-1-phosphate lyase	Cflo_N_g231t1	Prohibitin-2
Cflo_N_g14466t1	SUMO-conjugating enzyme UBC9	Cflo_N_g9323t1	zinc finger protein 226-like
Cflo_N_g12849t1	RAC serine/threonine-protein kinase	Cflo_N_g13101t1	Homeobox protein ARX
Cflo_N_g12849t1	RAC serine/threonine-protein kinase	Cflo_N_g23t1	Cyclin-K, putative
Cflo_N_g12849t1	RAC serine/threonine-protein kinase	Cflo_N_g981t1	SPRY domain-containing SOCS box protein 1
Cflo_N_g12849t1	RAC serine/threonine-protein kinase	Cflo_N_g13867t1	Mediator of RNA polymerase II transcription subunit 15
Cflo_N_g14466t1	SUMO-conjugating enzyme UBC9	Cflo_N_g4092t1	26S proteasome non-ATPase regulatory subunit 9
Cflo_N_g5101t1	Na(+)/H(+) exchange regulatory cofactor NHE-RF2-like	Cflo_N_g5526t1	Ribosomal protein S7
Cflo_N_g12019t1	Sec61 beta family protein	Cflo_N_g2695t1	Translocation-associated membrane protein 1-like 1
Cflo_N_g13453t1	Serine/threonine-protein kinase ULK2	Cflo_N_g6139t1	SPEC domain containing protein
Cflo_N_g13453t1	Serine/threonine-protein kinase ULK2	Cflo_N_g13101t1	Homeobox protein ARX
Cflo_N_g13453t1	Serine/threonine-protein kinase ULK2	Cflo_N_g981t1	SPRY domain-containing SOCS box protein 1
Cflo_N_g13453t1	Serine/threonine-protein kinase ULK2	Cflo_N_g13867t1	Mediator of RNA polymerase II transcription subunit 15
Cflo_N_g13453t1	Serine/threonine-protein kinase ULK2	Cflo_N_g2053t1	Centaurin-gamma-1A
Cflo_N_g13453t1	Serine/threonine-protein kinase ULK2	Cflo_N_g15021t1	Alpha-N-acetylgalactosaminidase
Cflo_N_g13453t1	Serine/threonine-protein kinase ULK2	Cflo_N_g10733t1	LIM/homeobox protein Lhx9-like
Cflo_N_g13453t1	Serine/threonine-protein kinase ULK2	Cflo_N_g9414t1	Polyadenylate-binding protein-interacting protein 1
Cflo_N_g13453t1	Serine/threonine-protein kinase ULK2	Cflo_N_g9414t2	Polyadenylate-binding protein-interacting protein 1
Cflo_N_g13453t1	Serine/threonine-protein kinase ULK2	Cflo_N_g12267t2	Autophagy-related protein 13-like protein
Cflo_N_g13453t1	Serine/threonine-protein kinase ULK2	Cflo_N_g175t1	Transmembrane protein C20orf108
Cflo_N_g13453t1	Serine/threonine-protein kinase ULK2	Cflo_N_g7798t2	RNA-binding protein 24-like isoformX2
Cflo_N_g13453t1	Serine/threonine-protein kinase ULK2	Cflo_N_g7798t1	RNA-binding protein 24-like isoform X3
Cflo_N_g1063t1	T-cell acute lymphocytic leukemia protein 1	Cflo_N_g14466t1	SUMO-conjugating enzyme UBC9
Cflo_N_g1063t1	T-cell acute lymphocytic leukemia protein 1	Cflo_N_g12677t1	Conserved oligomeric Golgi complex subunit 5; Short=COG complex subunit 5; AltName: Full=Component of oligomeric Golgi complex 5
Cflo_N_g1063t1	T-cell acute lymphocytic leukemia protein 1	Cflo_N_g1070t1	Probable cleavage and polyadenylation specificity factor subunit 2
Cflo_N_g6134t1	DNA primase large subunit	Cflo_N_g1171t1	DNA repair protein RAD51-like protein 1
Cflo_N_g6134t1	DNA primase large subunit	Cflo_N_g4324t1	Monocarboxylate transporter 12
Cflo_N_g6134t1	DNA primase large subunit	Cflo_N_g488t1	Hypothetical protein
Cflo_N_g6134t1	DNA primase large subunit	Cflo_N_g11998t2	Rho GTPase-activating protein 1
Cflo_N_g6134t1	DNA primase large subunit	Cflo_N_g8497t1	Protein odr-4-like protein
Cflo_N_g6134t1	DNA primase large subunit	Cflo_N_g10832t1	Nucleobindin-1
Cflo_N_g12338t1	Hsp90 co-chaperone Cdc37	Cflo_N_g6037t1	cAMP-dependent protein kinase catalytic subunit
Cflo_N_g12338t1	Hsp90 co-chaperone Cdc37	Cflo_N_g2586t1	CAD protein
Cflo_N_g12338t1	Hsp90 co-chaperone Cdc37	Cflo_N_g3782t1	E3 ubiquitin-protein ligase suppressor of deltex
Cflo_N_g12338t1	Hsp90 co-chaperone Cdc37	Cflo_N_g304t1	Serine/threonine-protein kinase LATS1
Cflo_N_g12338t1	Hsp90 co-chaperone Cdc37	Cflo_N_g15068t1	Ribosomal protein S6 kinase beta-1
Cflo_N_g12338t1	Hsp90 co-chaperone Cdc37	Cflo_N_g13422t1	Protein ELYS
Cflo_N_g12338t1	Hsp90 co-chaperone Cdc37	Cflo_N_g13422t2	Protein ELYS
Cflo_N_g12338t1	Hsp90 co-chaperone Cdc37	Cflo_N_g3946t1	AAEL012136-PA
Cflo_N_g8983t1	Putative ubiquitin/40s ribosomal protein s27a fusion	Cflo_N_g7026t1	26S proteasome non-ATPase regulatory subunit 4
Cflo_N_g8983t1	Putative ubiquitin/40s ribosomal protein s27a fusion	Cflo_N_g6975t1	Protein DDI1-like protein 2
Cflo_N_g8983t1	Putative ubiquitin/40s ribosomal protein s27a fusion	Cflo_N_g14654t1	Ubiquilin-1
Cflo_N_g4373t1	Glucose-6-phosphate 1-dehydrogenase	Cflo_N_g14533t1	Trehalase
Cflo_N_g4373t2	Glucose-6-phosphate 1-dehydrogenase	Cflo_N_g14533t1	Trehalase
Cflo_N_g7351t1	Proteasome subunit alpha type	Cflo_N_g13103t1	Proteasome subunit beta type
Cflo_N_g7351t1	Proteasome subunit alpha type	Cflo_N_g13948t1	Proteasome subunit beta type
Cflo_N_g13782t1	Cell division control protein 2-like protein	Cflo_N_g1882t1	Ribosomal protein L19
Cflo_N_g13782t1	Cell division control protein 2-like protein	Cflo_N_g14752t1	M-phase inducer phosphatase
Cflo_N_g13782t1	Cell division control protein 2-like protein	Cflo_N_g14752t2	M-phase inducer phosphatase
Cflo_N_g13782t1	Cell division control protein 2-like protein	Cflo_N_g7365t1	Cyclin-C
Cflo_N_g13782t1	Cell division control protein 2-like protein	Cflo_N_g12333t1	G1/S-specific cyclin-E
Cflo_N_g13782t1	Cell division control protein 2-like protein	Cflo_N_g10847t1	ATP synthase subunit d, mitochondrial
Cflo_N_g13782t1	Cell division control protein 2-like protein	Cflo_N_g12540t1	Glutamate-rich WD repeat-containing protein 1
Cflo_N_g13782t1	Cell division control protein 2-like protein	Cflo_N_g3284t1	Protein cereblon
Cflo_N_g13782t1	Cell division control protein 2-like protein	Cflo_N_g3284t2	Protein cereblon
Cflo_N_g13782t1	Cell division control protein 2-like protein	Cflo_N_g8334t1	BUD13-like protein
Cflo_N_g13782t1	Cell division control protein 2-like protein	Cflo_N_g5057t1	Hypothetical protein
Cflo_N_g13782t1	Cell division control protein 2-like protein	Cflo_N_g5057t2	Hypothetical protein
Cflo_N_g13782t1	Cell division control protein 2-like protein	Cflo_N_g10828t1	Protein bric-a-brac 2
Cflo_N_g5634t1	Cell division protein kinase 2	Cflo_N_g13490t1	Homeotic protein deformed
Cflo_N_g5634t1	Cell division protein kinase 2	Cflo_N_g13040t1	DNA repair and recombination protein RAD54-like
Cflo_N_g5634t1	Cell division protein kinase 2	Cflo_N_g1171t1	DNA repair protein RAD51-like protein 1
Cflo_N_g5634t1	Cell division protein kinase 2	Cflo_N_g13505t1	putative ATP-dependent RNA helicase me31b-like
Cflo_N_g5634t1	Cell division protein kinase 2	Cflo_N_g7365t1	Cyclin-C
Cflo_N_g5634t1	Cell division protein kinase 2	Cflo_N_g13041t1	V-type proton ATPase subunit B
Cflo_N_g5634t1	Cell division protein kinase 2	Cflo_N_g7840t1	G1/S-specific cyclin-D3
Cflo_N_g13782t1	Cell division control protein 2-like protein	Cflo_N_g3674t1	Cyclin-H
Cflo_N_g5634t1	Cell division protein kinase 2	Cflo_N_g9802t1	Failed axon connections protein
Cflo_N_g5634t1	Cell division protein kinase 2	Cflo_N_g5692t1	26S protease regulatory subunit 4
Cflo_N_g5634t1	Cell division protein kinase 2	Cflo_N_g9705t2	Protein furry
Cflo_N_g5634t1	Cell division protein kinase 2	Cflo_N_g5533t1	Cell division protein kinase 6
Cflo_N_g5634t1	Cell division protein kinase 2	Cflo_N_g11135t1	Nucleoplasmin-like protein
Cflo_N_g5634t1	Cell division protein kinase 2	Cflo_N_g4466t1	Paired box protein Pax-6
Cflo_N_g5634t1	Cell division protein kinase 2	Cflo_N_g4466t2	Paired box protein Pax-6
Cflo_N_g5634t1	Cell division protein kinase 2	Cflo_N_g1100t1	Receptor for activated protein kinase c
Cflo_N_g5634t1	Cell division protein kinase 2	Cflo_N_g3674t1	Cyclin-H
Cflo_N_g5634t1	Cell division protein kinase 2	Cflo_N_g4929t2	Solute carrier family 12 member 8
Cflo_N_g5634t1	Cell division protein kinase 2	Cflo_N_g13101t1	Homeobox protein ARX
Cflo_N_g5634t1	Cell division protein kinase 2	Cflo_N_g8883t1	Mitotic checkpoint protein BUB3
Cflo_N_g5634t1	Cell division protein kinase 2	Cflo_N_g23t1	Cyclin-K, putative
Cflo_N_g5634t1	Cell division protein kinase 2	Cflo_N_g981t1	SPRY domain-containing SOCS box protein 1
Cflo_N_g5634t1	Cell division protein kinase 2	Cflo_N_g1508t1	Serine/threonine-protein phosphatase 2A 56 kDa regulatory subunit alpha isoform
Cflo_N_g5634t1	Cell division protein kinase 2	Cflo_N_g9797t1	CDK5 and ABL1 enzyme substrate 1
Cflo_N_g5634t1	Cell division protein kinase 2	Cflo_N_g13867t1	Mediator of RNA polymerase II transcription subunit 15
Cflo_N_g5634t1	Cell division protein kinase 2	Cflo_N_g15021t1	Alpha-N-acetylgalactosaminidase
Cflo_N_g5634t1	Cell division protein kinase 2	Cflo_N_g10733t1	LIM/homeobox protein Lhx9-like
Cflo_N_g5634t1	Cell division protein kinase 2	Cflo_N_g4933t1	U6 snRNA-associated Sm-like protein LSm4
Cflo_N_g5634t1	Cell division protein kinase 2	Cflo_N_g8205t1	glutaredoxin-3-like
Cflo_N_g5634t1	Cell division protein kinase 2	Cflo_N_g4415t1	WD repeat-containing protein
Cflo_N_g5634t1	Cell division protein kinase 2	Cflo_N_g9290t1	Ankyrin repeat domain-containing protein 13B
Cflo_N_g5634t1	Cell division protein kinase 2	Cflo_N_g6904t1	Serine/threonine-protein kinase 3
Cflo_N_g5634t1	Cell division protein kinase 2	Cflo_N_g6904t2	Serine/threonine-protein kinase 3
Cflo_N_g5634t1	Cell division protein kinase 2	Cflo_N_g8865t1	Sulfotransferase family cytosolic 1B member 1
Cflo_N_g5634t1	Cell division protein kinase 2	Cflo_N_g3654t1	Proliferation-associated protein 2G4
Cflo_N_g5634t1	Cell division protein kinase 2	Cflo_N_g13874t1	NEDD8-activating enzyme E1 regulatory subunit
Cflo_N_g5634t1	Cell division protein kinase 2	Cflo_N_g9894t1	Mitotic spindle assembly checkpoint protein MAD2B
Cflo_N_g5634t1	Cell division protein kinase 2	Cflo_N_g11679t1	Succinyl-CoA ligase [ADP-forming] subunit beta, mitochondrial
Cflo_N_g5634t1	Cell division protein kinase 2	Cflo_N_g6293t1	solute carrier family 23 member 1-like
Cflo_N_g5634t1	Cell division protein kinase 2	Cflo_N_g5972t1	Exonuclease 3'-5' domain-like-containing protein 2
Cflo_N_g5634t1	Cell division protein kinase 2	Cflo_N_g1535t1	Zinc finger protein 841
Cflo_N_g9955t1	DNA-directed RNA polymerase subunit	Cflo_N_g9183t1	homeobox protein rough-like
Cflo_N_g7736t1	Serine/threonine-protein phosphatase 2A 55 kDa regulatory subunit B	Cflo_N_g5380t1	Leucine carboxyl methyltransferase 1
Cflo_N_g7736t1	Serine/threonine-protein phosphatase 2A 55 kDa regulatory subunit B	Cflo_N_g9532t1	Complement component 1 Q subcomponent-binding protein, mitochondrial
Cflo_N_g7736t1	Serine/threonine-protein phosphatase 2A 55 kDa regulatory subunit B	Cflo_N_g1424t2	Protein unc-79-like protein
Cflo_N_g598t1	Serine/threonine-protein kinase PFTAIRE-1	Cflo_N_g7365t1	Cyclin-C
Cflo_N_g598t1	Serine/threonine-protein kinase PFTAIRE-1	Cflo_N_g5870t1	14-3-3 protein epsilon
Cflo_N_g598t1	Serine/threonine-protein kinase PFTAIRE-1	Cflo_N_g6984t1	pfam06585, JHBP, Haemolymph juvenile hormone binding protein (JHBP)
Cflo_N_g598t1	Serine/threonine-protein kinase PFTAIRE-1	Cflo_N_g4532t1	Putative cyclin
Cflo_N_g598t1	Serine/threonine-protein kinase PFTAIRE-1	Cflo_N_g11849t1	Thioredoxin
Cflo_N_g8494t1	Proliferating cell nuclear antigen	Cflo_N_g13542t1	Inosine-5'-monophosphate dehydrogenase
Cflo_N_g8494t1	Proliferating cell nuclear antigen	Cflo_N_g14466t1	SUMO-conjugating enzyme UBC9
Cflo_N_g8494t1	Proliferating cell nuclear antigen	Cflo_N_g4064t1	Replication factor C subunit 3
Cflo_N_g8494t1	Proliferating cell nuclear antigen	Cflo_N_g14462t1	Replication factor C subunit 5
Cflo_N_g8494t1	Proliferating cell nuclear antigen	Cflo_N_g6720t2	MOG interacting and ectopic P-granules protein 1
Cflo_N_g8494t1	Proliferating cell nuclear antigen	Cflo_N_g9894t1	Mitotic spindle assembly checkpoint protein MAD2B
Cflo_N_g8494t1	Proliferating cell nuclear antigen	Cflo_N_g13816t1	DNA ligase
Cflo_N_g6258t1	glutathione S-transferase 1-like	Cflo_N_g11755t1	Aromatic-L-amino-acid decarboxylase
Cflo_N_g6258t1	glutathione S-transferase 1-like	Cflo_N_g963t1	Isochorismatase domain-containing protein 2, mitochondrial
Cflo_N_g6258t1	glutathione S-transferase 1-like	Cflo_N_g866t1	Probable protein phosphatase 2C T23F11.1
Cflo_N_g9512t1	Kinesin light chain 1	Cflo_N_g3084t3	protein dachsous-like
Cflo_N_g9512t2	Kinesin light chain 1	Cflo_N_g3084t3	protein dachsous-like
Cflo_N_g9512t1	Kinesin light chain 1	Cflo_N_g12552t1	Maternal protein tudor
Cflo_N_g9512t2	Kinesin light chain 1	Cflo_N_g12552t1	Maternal protein tudor
Cflo_N_g9512t1	Kinesin light chain 1	Cflo_N_g5839t3	Aryl hydrocarbon receptor nuclear translocator-like protein
Cflo_N_g9512t2	Kinesin light chain 1	Cflo_N_g5839t3	Aryl hydrocarbon receptor nuclear translocator-like protein
Cflo_N_g9512t1	Kinesin light chain 1	Cflo_N_g484t1	Hrp65 protein
Cflo_N_g9512t2	Kinesin light chain 1	Cflo_N_g484t1	Hrp65 protein
Cflo_N_g9512t1	Kinesin light chain 1	Cflo_N_g13101t1	Homeobox protein ARX
Cflo_N_g9512t2	Kinesin light chain 1	Cflo_N_g13101t1	Homeobox protein ARX
Cflo_N_g9512t1	Kinesin light chain 1	Cflo_N_g981t1	SPRY domain-containing SOCS box protein 1
Cflo_N_g9512t2	Kinesin light chain 1	Cflo_N_g981t1	SPRY domain-containing SOCS box protein 1
Cflo_N_g9512t1	Kinesin light chain 1	Cflo_N_g12994t1	COP9 signalosome complex subunit 3
Cflo_N_g9512t2	Kinesin light chain 1	Cflo_N_g12994t1	COP9 signalosome complex subunit 3
Cflo_N_g9512t1	Kinesin light chain 1	Cflo_N_g12989t1	Protein yippee-like
Cflo_N_g9512t2	Kinesin light chain 1	Cflo_N_g12989t1	Protein yippee-like
Cflo_N_g8925t1	Isovaleryl-CoA dehydrogenase, mitochondrial	Cflo_N_g1535t1	Zinc finger protein 841
Cflo_N_g8925t1	Isovaleryl-CoA dehydrogenase, mitochondrial	Cflo_N_g6522t1	zinc finger protein 846-like
Cflo_N_g2793t1	dihydropteridine reductase-like	Cflo_N_g11755t1	Aromatic-L-amino-acid decarboxylase
Cflo_N_g2793t1	dihydropteridine reductase-like	Cflo_N_g2028t1	cAMP-dependent protein kinase type II regulatory subunit
Cflo_N_g4534t2	UTP--glucose-1-phosphate uridylyltransferase	Cflo_N_g10715t1	Enolase
Cflo_N_g4534t2	UTP--glucose-1-phosphate uridylyltransferase	Cflo_N_g14182t1	Mitochondrial dicarboxylate carrier
Cflo_N_g4534t2	UTP--glucose-1-phosphate uridylyltransferase	Cflo_N_g7497t1	Leukotriene A-4 hydrolase
Cflo_N_g5939t1	Nuclear transcription factor Y subunit alpha	Cflo_N_g4418t1	CWF19-like protein 2
Cflo_N_g5939t2	Nuclear transcription factor Y subunit alpha	Cflo_N_g4418t1	CWF19-like protein 2
Cflo_N_g9501t1	N-terminal acetyltransferase complex ARD1 subunit B	Cflo_N_g7351t1	Proteasome subunit alpha type
Cflo_N_g9501t1	N-terminal acetyltransferase complex ARD1 subunit B	Cflo_N_g5700t1	p21-activated protein kinase-interacting protein 1-like protein
Cflo_N_g5413t1	UPF0195 protein CG7949	Cflo_N_g13166t1	Probable cytosolic iron-sulfur protein assembly protein Ciao1
Cflo_N_g3028t1	Biogenesis of lysosome-related organelles complex 1 subunit 2	Cflo_N_g12905t1	Biogenesis of lysosome-related organelles complex 1 subunit 1
Cflo_N_g13055t1	Fumarate hydratase, mitochondrial	Cflo_N_g3858t1	PTB domain-containing engulfment adapter protein 1
Cflo_N_g13055t1	Fumarate hydratase, mitochondrial	Cflo_N_g8342t1	probable allantoinase 1-like
Cflo_N_g13055t1	Fumarate hydratase, mitochondrial	Cflo_N_g8255t1	DnaJ-like protein subfamily C member 7
Cflo_N_g13055t1	Fumarate hydratase, mitochondrial	Cflo_N_g4121t1	Carnitine O-acetyltransferase
Cflo_N_g2413t1	Aldose reductase	Cflo_N_g2880t1	Nucleolar pre-ribosomal-associated protein 1
Cflo_N_g8050t1	DNA-directed RNA polymerase III subunit RPC8	Cflo_N_g10893t1	NADPH oxidase 5
Cflo_N_g848t1	NADH-cytochrome b5 reductase 2	Cflo_N_g360t1	Peroxiredoxin-6
Cflo_N_g848t1	NADH-cytochrome b5 reductase 2	Cflo_N_g4509t1	CCR4-NOT transcription complex subunit 6-like-B
Cflo_N_g848t1	NADH-cytochrome b5 reductase 2	Cflo_N_g2184t1	ATPase ASNA1 homolog
Cflo_N_g848t1	NADH-cytochrome b5 reductase 2	Cflo_N_g11954t1	LysM and putative peptidoglycan-binding domain-containing protein 3
Cflo_N_g848t1	NADH-cytochrome b5 reductase 2	Cflo_N_g11998t2	Rho GTPase-activating protein 1
Cflo_N_g848t1	NADH-cytochrome b5 reductase 2	Cflo_N_g8603t1	Tetratricopeptide repeat protein 1
Cflo_N_g848t1	NADH-cytochrome b5 reductase 2	Cflo_N_g432t1	Kv channel-interacting protein 1
Cflo_N_g11998t2	Rho GTPase-activating protein 1	Cflo_N_g3201t4	polypyrimidine tract-binding protein 1-like
Cflo_N_g11998t2	Rho GTPase-activating protein 1	Cflo_N_g11706t1	Cytochrome P450 6A1
Cflo_N_g11998t2	Rho GTPase-activating protein 1	Cflo_N_g9705t2	Protein furry
Cflo_N_g11998t2	Rho GTPase-activating protein 1	Cflo_N_g11338t1	Serine/threonine-protein phosphatase 4 catalytic subunit
Cflo_N_g11998t2	Rho GTPase-activating protein 1	Cflo_N_g13101t1	Homeobox protein ARX
Cflo_N_g11998t2	Rho GTPase-activating protein 1	Cflo_N_g11601t1	CDC45-related protein
Cflo_N_g11998t2	Rho GTPase-activating protein 1	Cflo_N_g981t1	SPRY domain-containing SOCS box protein 1
Cflo_N_g11998t2	Rho GTPase-activating protein 1	Cflo_N_g2053t1	Centaurin-gamma-1A
Cflo_N_g11998t2	Rho GTPase-activating protein 1	Cflo_N_g13389t2	Interferon regulatory factor 2-binding protein 2-A
Cflo_N_g11998t2	Rho GTPase-activating protein 1	Cflo_N_g14403t1	Serine proteinase stubble
Cflo_N_g11998t2	Rho GTPase-activating protein 1	Cflo_N_g4792t1	Retinol dehydrogenase 13
Cflo_N_g11998t2	Rho GTPase-activating protein 1	Cflo_N_g7241t1	Peptidyl-prolyl cis-trans isomerase
Cflo_N_g11998t2	Rho GTPase-activating protein 1	Cflo_N_g13766t1	Protein N-terminal asparagine amidohydrolase
Cflo_N_g11998t2	Rho GTPase-activating protein 1	Cflo_N_g13766t2	Protein N-terminal asparagine amidohydrolase
Cflo_N_g11998t2	Rho GTPase-activating protein 1	Cflo_N_g14504t1	Lysosomal aspartic protease
Cflo_N_g11998t2	Rho GTPase-activating protein 1	Cflo_N_g9862t1	Crossover junction endonuclease MUS81
Cflo_N_g11998t2	Rho GTPase-activating protein 1	Cflo_N_g5565t1	39S ribosomal protein L14, mitochondrial
Cflo_N_g11998t2	Rho GTPase-activating protein 1	Cflo_N_g7246t1	Amidophosphoribosyltransferase
Cflo_N_g11998t2	Rho GTPase-activating protein 1	Cflo_N_g10364t2	neurotrimin-like isoform X1
Cflo_N_g11998t2	Rho GTPase-activating protein 1	Cflo_N_g4557t1	Serine proteinase stubble
Cflo_N_g6112t1	RNA exonuclease 4	Cflo_N_g5104t1	voltage-dependent calcium channel type D subunit alpha-1-like
Cflo_N_g6112t2	RNA exonuclease 4	Cflo_N_g5104t1	voltage-dependent calcium channel type D subunit alpha-1-like
Cflo_N_g6112t1	RNA exonuclease 4	Cflo_N_g10808t1	Zinc finger protein 330-like protein
Cflo_N_g6112t2	RNA exonuclease 4	Cflo_N_g10808t1	Zinc finger protein 330-like protein
Cflo_N_g6112t1	RNA exonuclease 4	Cflo_N_g12710t1	Transcription factor 25
Cflo_N_g6112t2	RNA exonuclease 4	Cflo_N_g12710t1	Transcription factor 25
Cflo_N_g6112t1	RNA exonuclease 4	Cflo_N_g7861t1	protein SREK1IP1-like
Cflo_N_g6112t2	RNA exonuclease 4	Cflo_N_g7861t1	protein SREK1IP1-like
Cflo_N_g6112t1	RNA exonuclease 4	Cflo_N_g9392t1	protein AATF-like
Cflo_N_g6112t2	RNA exonuclease 4	Cflo_N_g9392t1	protein AATF-like
Cflo_N_g6112t1	RNA exonuclease 4	Cflo_N_g11565t1	DUF308 domain containing protein
Cflo_N_g6112t2	RNA exonuclease 4	Cflo_N_g11565t1	DUF308 domain containing protein
Cflo_N_g6112t1	RNA exonuclease 4	Cflo_N_g6522t1	zinc finger protein 846-like
Cflo_N_g6112t2	RNA exonuclease 4	Cflo_N_g6522t1	zinc finger protein 846-like
Cflo_N_g6112t1	RNA exonuclease 4	Cflo_N_g356t2	Ovarian cancer-associated gene 2 protein-like protein
Cflo_N_g6112t2	RNA exonuclease 4	Cflo_N_g356t2	Ovarian cancer-associated gene 2 protein-like protein
Cflo_N_g13235t1	Defective in cullin neddylation protein	Cflo_N_g2213t1	FR47 multi-domain protein
Cflo_N_g5125t1	Ubiquitin-conjugating enzyme E2-32 kDa complementing, putative	Cflo_N_g13040t1	DNA repair and recombination protein RAD54-like
Cflo_N_g5125t1	Ubiquitin-conjugating enzyme E2-32 kDa complementing, putative	Cflo_N_g1171t1	DNA repair protein RAD51-like protein 1
Cflo_N_g4723t1	syntaxin-8-like isoform 1	Cflo_N_g4700t1	syntaxin-1A-like
Cflo_N_g4723t1	syntaxin-8-like isoform 1	Cflo_N_g4509t1	CCR4-NOT transcription complex subunit 6-like-B
Cflo_N_g4723t1	syntaxin-8-like isoform 1	Cflo_N_g6743t1	Vesicle transport through interaction with t-SNAREs-like protein 1A
Cflo_N_g4723t1	syntaxin-8-like isoform 1	Cflo_N_g5243t1	Syntaxin-17
Cflo_N_g4723t1	syntaxin-8-like isoform 1	Cflo_N_g5440t1	Syntaxin-12
Cflo_N_g814t1	4-aminobutyrate aminotransferase, mitochondrial	Cflo_N_g1641t1	aminoacylase-1-like
Cflo_N_g814t1	4-aminobutyrate aminotransferase, mitochondrial	Cflo_N_g9812t1	aminoacylase-1-like
Cflo_N_g5076t1	Cell division cycle 2-like protein kinase	Cflo_N_g13174t1	Rhombotin-1
Cflo_N_g5076t2	Cell division cycle 2-like protein kinase	Cflo_N_g13174t1	Rhombotin-1
Cflo_N_g5076t1	Cell division cycle 2-like protein kinase	Cflo_N_g8527t1	Protein split ends
Cflo_N_g5076t2	Cell division cycle 2-like protein kinase	Cflo_N_g8527t1	Protein split ends
Cflo_N_g9894t1	Mitotic spindle assembly checkpoint protein MAD2B	Cflo_N_g10729t1	PAB-dependent poly(A)-specific ribonuclease subunit 3
Cflo_N_g9894t1	Mitotic spindle assembly checkpoint protein MAD2B	Cflo_N_g2966t1	BAI1-associated protein 3
Cflo_N_g9894t1	Mitotic spindle assembly checkpoint protein MAD2B	Cflo_N_g11679t1	Succinyl-CoA ligase [ADP-forming] subunit beta, mitochondrial
Cflo_N_g9894t1	Mitotic spindle assembly checkpoint protein MAD2B	Cflo_N_g12974t1	Protein tamozhennic
Cflo_N_g9894t1	Mitotic spindle assembly checkpoint protein MAD2B	Cflo_N_g10364t2	neurotrimin-like isoform X1
Cflo_N_g9894t1	Mitotic spindle assembly checkpoint protein MAD2B	Cflo_N_g4370t1	visual system homeobox 2 isoform X1
Cflo_N_g9894t1	Mitotic spindle assembly checkpoint protein MAD2B	Cflo_N_g4557t1	Serine proteinase stubble
Cflo_N_g9894t1	Mitotic spindle assembly checkpoint protein MAD2B	Cflo_N_g1418t1	MORN repeat-containing protein 4
Cflo_N_g5600t1	Fanconi anemia group I protein-like protein	Cflo_N_g7798t2	RNA-binding protein 24-like isoformX2
Cflo_N_g5600t1	Fanconi anemia group I protein-like protein	Cflo_N_g7798t1	RNA-binding protein 24-like isoform X3
Cflo_N_g12338t1	Hsp90 co-chaperone Cdc37	Cflo_N_g7506t1	Threonine aspartase 1
Cflo_N_g12338t1	Hsp90 co-chaperone Cdc37	Cflo_N_g9894t1	Mitotic spindle assembly checkpoint protein MAD2B
Cflo_N_g12338t1	Hsp90 co-chaperone Cdc37	Cflo_N_g175t1	Transmembrane protein C20orf108
Cflo_N_g3116t1	Sodium/potassium/calcium exchanger 6	Cflo_N_g9889t1	protein enabled-like
Cflo_N_g3116t1	Sodium/potassium/calcium exchanger 6	Cflo_N_g2053t1	Centaurin-gamma-1A
Cflo_N_g3116t1	Sodium/potassium/calcium exchanger 6	Cflo_N_g15021t1	Alpha-N-acetylgalactosaminidase
Cflo_N_g3116t1	Sodium/potassium/calcium exchanger 6	Cflo_N_g14671t1	Splicing factor 3B subunit 3
Cflo_N_g3116t1	Sodium/potassium/calcium exchanger 6	Cflo_N_g13084t1	Nuclear protein localization protein 4-like protein
Cflo_N_g3116t1	Sodium/potassium/calcium exchanger 6	Cflo_N_g1143t1	Transcription factor SOX-14
Cflo_N_g5600t1	Fanconi anemia group I protein-like protein	Cflo_N_g1171t1	DNA repair protein RAD51-like protein 1
Cflo_N_g5600t1	Fanconi anemia group I protein-like protein	Cflo_N_g11263t2	Signal transducing adapter molecule 1
Cflo_N_g5600t1	Fanconi anemia group I protein-like protein	Cflo_N_g13634t1	Evolutionarily conserved signaling intermediate in Toll pathway, mitochondrial; Flags: Precursor
Cflo_N_g5600t1	Fanconi anemia group I protein-like protein	Cflo_N_g2053t1	Centaurin-gamma-1A
Cflo_N_g5600t1	Fanconi anemia group I protein-like protein	Cflo_N_g12603t2	Sodium/hydrogen exchanger
Cflo_N_g7898t1	mRNA turnover protein 4 homolog	Cflo_N_g3084t3	protein dachsous-like
Cflo_N_g7898t1	mRNA turnover protein 4 homolog	Cflo_N_g535t1	S-adenosylmethionine synthase
Cflo_N_g7898t1	mRNA turnover protein 4 homolog	Cflo_N_g756t1	Serine/threonine-protein kinase RIO1
Cflo_N_g7898t1	mRNA turnover protein 4 homolog	Cflo_N_g8050t1	DNA-directed RNA polymerase III subunit RPC8
Cflo_N_g7898t1	mRNA turnover protein 4 homolog	Cflo_N_g13339t1	Adenosine kinase 2
Cflo_N_g7898t1	mRNA turnover protein 4 homolog	Cflo_N_g12365t1	Probable ATP-dependent RNA helicase DDX55-like protein
Cflo_N_g7898t1	mRNA turnover protein 4 homolog	Cflo_N_g6243t1	Probable dimethyladenosine transferase
Cflo_N_g13021t1	Crossover junction endonuclease EME1	Cflo_N_g9862t1	Crossover junction endonuclease MUS81
Cflo_N_g1124t1	Probable nucleoporin Nup54	Cflo_N_g824t2	Probable nuclear transport factor 2
Cflo_N_g1124t1	Probable nucleoporin Nup54	Cflo_N_g1036t1	UPF0676 protein C1494.01
Cflo_N_g8289t1	Adenylate kinase isoenzyme 6	Cflo_N_g15001t1	Putative DNA-directed RNA polymerases I and III subunit RPAC2
Cflo_N_g8289t1	Adenylate kinase isoenzyme 6	Cflo_N_g10349t1	Putative DNA-directed RNA polymerases I and III subunit RPAC2
Cflo_N_g603t1	UPF0105 protein C14orf124-like protein	Cflo_N_g7360t1	glucose dehydrogenase [acceptor]-like
Cflo_N_g6972t1	Putative enoyl-CoA hydratase, mitochondrial	Cflo_N_g3510t1	zinc finger and SCAN domain-containing protein 2-like
Cflo_N_g6972t1	Putative enoyl-CoA hydratase, mitochondrial	Cflo_N_g14466t1	SUMO-conjugating enzyme UBC9
Cflo_N_g6972t1	Putative enoyl-CoA hydratase, mitochondrial	Cflo_N_g2674t1	Transcription initiation factor TFIID subunit 12
Cflo_N_g6972t1	Putative enoyl-CoA hydratase, mitochondrial	Cflo_N_g5110t1	S-phase kinase-associated protein 1
Cflo_N_g6972t1	Putative enoyl-CoA hydratase, mitochondrial	Cflo_N_g4359t1	26S proteasome regulatory complex subunit p48B
Cflo_N_g6972t1	Putative enoyl-CoA hydratase, mitochondrial	Cflo_N_g4939t1	unc-112-related protein-like isoform X1
Cflo_N_g6972t1	Putative enoyl-CoA hydratase, mitochondrial	Cflo_N_g14411t1	GTP-binding protein 2
Cflo_N_g6972t1	Putative enoyl-CoA hydratase, mitochondrial	Cflo_N_g1756t1	protein NPC2 homolog
Cflo_N_g6972t1	Putative enoyl-CoA hydratase, mitochondrial	Cflo_N_g1535t1	Zinc finger protein 841
Cflo_N_g6972t1	Putative enoyl-CoA hydratase, mitochondrial	Cflo_N_g766t1	zinc finger protein 484-like isoform X1
Cflo_N_g6972t1	Putative enoyl-CoA hydratase, mitochondrial	Cflo_N_g14345t1	Inhibitor of growth protein 1
Cflo_N_g6972t1	Putative enoyl-CoA hydratase, mitochondrial	Cflo_N_g6522t1	zinc finger protein 846-like
Cflo_N_g6972t1	Putative enoyl-CoA hydratase, mitochondrial	Cflo_N_g11913t1	protein DJ-1-like
Cflo_N_g6972t1	Putative enoyl-CoA hydratase, mitochondrial	Cflo_N_g1334t1	nudix hydrolase 20, chloroplastic-like
Cflo_N_g6972t1	Putative enoyl-CoA hydratase, mitochondrial	Cflo_N_g1648t1	interferon-related developmental regulator 1-like
Cflo_N_g6972t1	Putative enoyl-CoA hydratase, mitochondrial	Cflo_N_g10832t1	Nucleobindin-1
Cflo_N_g6972t1	Putative enoyl-CoA hydratase, mitochondrial	Cflo_N_g3374t1	Cysteine and histidine-rich protein 1-like protein
Cflo_N_g962t1	protein N-terminal glutamine amidohydrolase	Cflo_N_g3011t1	Zinc finger protein 274
Cflo_N_g10446t1	Putative S-methyl-5'-thioadenosine phosphorylase	Cflo_N_g3972t1	Nuclear RNA export factor 1
Cflo_N_g10446t1	Putative S-methyl-5'-thioadenosine phosphorylase	Cflo_N_g12526t1	Double-stranded RNA-binding protein Staufen-like protein 2
Cflo_N_g10446t1	Putative S-methyl-5'-thioadenosine phosphorylase	Cflo_N_g14466t1	SUMO-conjugating enzyme UBC9
Cflo_N_g10446t1	Putative S-methyl-5'-thioadenosine phosphorylase	Cflo_N_g11750t1	Dynein light chain Tctex-type
Cflo_N_g10446t1	Putative S-methyl-5'-thioadenosine phosphorylase	Cflo_N_g2174t1	Guanine nucleotide-binding protein subunit beta-5
Cflo_N_g10446t1	Putative S-methyl-5'-thioadenosine phosphorylase	Cflo_N_g9752t1	Cysteine-rich secretory protein 1
Cflo_N_g10446t1	Putative S-methyl-5'-thioadenosine phosphorylase	Cflo_N_g5971t1	Mitochondrial import inner membrane translocase subunit Tim16
Cflo_N_g9780t1	NADH-ubiquinone oxidoreductase flavoprotein 1 (Ndufv1)	Cflo_N_g5700t1	p21-activated protein kinase-interacting protein 1-like protein
Cflo_N_g9780t1	NADH-ubiquinone oxidoreductase flavoprotein 1 (Ndufv1)	Cflo_N_g9024t1	BTB/POZ domain-containing protein 10
Cflo_N_g9780t1	NADH-ubiquinone oxidoreductase flavoprotein 1 (Ndufv1)	Cflo_N_g9751t1	protein PIH1D3-like
Cflo_N_g9780t1	NADH-ubiquinone oxidoreductase flavoprotein 1 (Ndufv1)	Cflo_N_g11132t1	HpaII tinys locus 9c protein
Cflo_N_g9780t1	NADH-ubiquinone oxidoreductase flavoprotein 1 (Ndufv1)	Cflo_N_g4090t1	Protein phosphatase 1B
Cflo_N_g8405t1	calcium and integrin-binding family member 3-like	Cflo_N_g11706t1	Cytochrome P450 6A1
Cflo_N_g4563t1	Peptidyl-prolyl cis-trans isomerase	Cflo_N_g10715t1	Enolase
Cflo_N_g4563t1	Peptidyl-prolyl cis-trans isomerase	Cflo_N_g13911t1	Actin-interacting protein 1
Cflo_N_g4563t1	Peptidyl-prolyl cis-trans isomerase	Cflo_N_g14794t1	Putative der1-like domain family
Cflo_N_g13338t1	Histone acetyltransferase MYST3	Cflo_N_g13568t1	Histone deacetylase complex subunit SAP18
Cflo_N_g13338t1	Histone acetyltransferase MYST3	Cflo_N_g14123t1	Signal recognition particle subunit SRP68
Cflo_N_g13338t1	Histone acetyltransferase MYST3	Cflo_N_g8944t1	TBC1 domain family member 10B
Cflo_N_g13338t1	Histone acetyltransferase MYST3	Cflo_N_g8620t1	arginine/serine-rich protein PNISR-like isoform X1
Cflo_N_g6899t1	Peroxisomal 3,2-trans-enoyl-CoA isomerase	Cflo_N_g10715t1	Enolase
Cflo_N_g5243t1	Syntaxin-17	Cflo_N_g9870t1	Syntaxin-6
Cflo_N_g4764t3	histone acetyltransferase p300-like	Cflo_N_g13101t1	Homeobox protein ARX
Cflo_N_g4764t3	histone acetyltransferase p300-like	Cflo_N_g23t1	Cyclin-K, putative
Cflo_N_g4764t3	histone acetyltransferase p300-like	Cflo_N_g13867t1	Mediator of RNA polymerase II transcription subunit 15
Cflo_N_g4764t3	histone acetyltransferase p300-like	Cflo_N_g2053t1	Centaurin-gamma-1A
Cflo_N_g4764t3	histone acetyltransferase p300-like	Cflo_N_g9454t1	protein argonaute 14-like
Cflo_N_g4764t3	histone acetyltransferase p300-like	Cflo_N_g15021t1	Alpha-N-acetylgalactosaminidase
Cflo_N_g4764t3	histone acetyltransferase p300-like	Cflo_N_g4557t1	Serine proteinase stubble
Cflo_N_g580t1	Ras-related protein Rab-11B	Cflo_N_g4509t1	CCR4-NOT transcription complex subunit 6-like-B
Cflo_N_g5770t1	Hypothetical protein	Cflo_N_g4316t1	Protein phosphatase 1G
Cflo_N_g6719t1	Eukaryotic translation initiation factor 3 subunit I	Cflo_N_g13490t1	Homeotic protein deformed
Cflo_N_g5533t1	Cell division protein kinase 6	Cflo_N_g6920t1	stress-activated protein kinase JNK
Cflo_N_g5533t1	Cell division protein kinase 6	Cflo_N_g8049t1	Protein crooked neck
Cflo_N_g5533t1	Cell division protein kinase 6	Cflo_N_g13490t1	Homeotic protein deformed
Cflo_N_g5533t1	Cell division protein kinase 6	Cflo_N_g12543t1	Protein SGT1-like protein ecdysoneless
Cflo_N_g5533t1	Cell division protein kinase 6	Cflo_N_g1171t1	DNA repair protein RAD51-like protein 1
Cflo_N_g5533t1	Cell division protein kinase 6	Cflo_N_g13782t1	Cell division control protein 2-like protein
Cflo_N_g5533t1	Cell division protein kinase 6	Cflo_N_g7365t1	Cyclin-C
Cflo_N_g5533t1	Cell division protein kinase 6	Cflo_N_g7736t1	Serine/threonine-protein phosphatase 2A 55 kDa regulatory subunit B
Cflo_N_g5533t1	Cell division protein kinase 6	Cflo_N_g6462t1	Small nuclear ribonucleoprotein-associated protein
Cflo_N_g5533t1	Cell division protein kinase 6	Cflo_N_g12333t1	G1/S-specific cyclin-E
Cflo_N_g5533t1	Cell division protein kinase 6	Cflo_N_g5195t1	Negative elongation factor D
Cflo_N_g5533t1	Cell division protein kinase 6	Cflo_N_g4706t1	Cell division protein kinase 5
Cflo_N_g5533t1	Cell division protein kinase 6	Cflo_N_g14163t3	MAP kinase-activated protein kinase 2-like isoform 3
Cflo_N_g5533t1	Cell division protein kinase 6	Cflo_N_g9705t2	Protein furry
Cflo_N_g5533t1	Cell division protein kinase 6	Cflo_N_g3674t1	Cyclin-H
Cflo_N_g5533t1	Cell division protein kinase 6	Cflo_N_g11338t1	Serine/threonine-protein phosphatase 4 catalytic subunit
Cflo_N_g5533t1	Cell division protein kinase 6	Cflo_N_g2186t2	Mitogen-activated protein kinase 14B
Cflo_N_g5533t1	Cell division protein kinase 6	Cflo_N_g13101t1	Homeobox protein ARX
Cflo_N_g5533t1	Cell division protein kinase 6	Cflo_N_g23t1	Cyclin-K, putative
Cflo_N_g5533t1	Cell division protein kinase 6	Cflo_N_g981t1	SPRY domain-containing SOCS box protein 1
Cflo_N_g5533t1	Cell division protein kinase 6	Cflo_N_g12994t1	COP9 signalosome complex subunit 3
Cflo_N_g5533t1	Cell division protein kinase 6	Cflo_N_g6147t1	Acyl-coenzyme A oxidase
Cflo_N_g5533t1	Cell division protein kinase 6	Cflo_N_g2053t1	Centaurin-gamma-1A
Cflo_N_g5533t1	Cell division protein kinase 6	Cflo_N_g13948t1	Proteasome subunit beta type
Cflo_N_g5533t1	Cell division protein kinase 6	Cflo_N_g13389t2	Interferon regulatory factor 2-binding protein 2-A
Cflo_N_g5533t1	Cell division protein kinase 6	Cflo_N_g15021t1	Alpha-N-acetylgalactosaminidase
Cflo_N_g5533t1	Cell division protein kinase 6	Cflo_N_g10733t1	LIM/homeobox protein Lhx9-like
Cflo_N_g5533t1	Cell division protein kinase 6	Cflo_N_g14403t1	Serine proteinase stubble
Cflo_N_g5533t1	Cell division protein kinase 6	Cflo_N_g3544t1	E3 ubiquitin-protein ligase RNF25
Cflo_N_g5533t1	Cell division protein kinase 6	Cflo_N_g13703t1	Eukaryotic translation initiation factor 3 subunit B
Cflo_N_g5533t1	Cell division protein kinase 6	Cflo_N_g6904t1	Serine/threonine-protein kinase 3
Cflo_N_g5533t1	Cell division protein kinase 6	Cflo_N_g6904t2	Serine/threonine-protein kinase 3
Cflo_N_g5533t1	Cell division protein kinase 6	Cflo_N_g14671t1	Splicing factor 3B subunit 3
Cflo_N_g5533t1	Cell division protein kinase 6	Cflo_N_g198t1	NADPH--cytochrome P450 reductase
Cflo_N_g5533t1	Cell division protein kinase 6	Cflo_N_g10729t1	PAB-dependent poly(A)-specific ribonuclease subunit 3
Cflo_N_g5533t1	Cell division protein kinase 6	Cflo_N_g1163t1	diphthamide biosynthesis protein 1-like
Cflo_N_g5533t1	Cell division protein kinase 6	Cflo_N_g9894t1	Mitotic spindle assembly checkpoint protein MAD2B
Cflo_N_g5533t1	Cell division protein kinase 6	Cflo_N_g11679t1	Succinyl-CoA ligase [ADP-forming] subunit beta, mitochondrial
Cflo_N_g5533t1	Cell division protein kinase 6	Cflo_N_g13648t1	Fanconi anemia group M protein
Cflo_N_g5533t1	Cell division protein kinase 6	Cflo_N_g1143t1	Transcription factor SOX-14
Cflo_N_g5533t1	Cell division protein kinase 6	Cflo_N_g7798t2	RNA-binding protein 24-like isoformX2
Cflo_N_g5533t1	Cell division protein kinase 6	Cflo_N_g7798t1	RNA-binding protein 24-like isoform X3
Cflo_N_g5533t1	Cell division protein kinase 6	Cflo_N_g4557t1	Serine proteinase stubble
Cflo_N_g5533t1	Cell division protein kinase 6	Cflo_N_g10828t1	Protein bric-a-brac 2
Cflo_N_g6758t1	RAS oncogene family member RAB1	Cflo_N_g4509t1	CCR4-NOT transcription complex subunit 6-like-B
Cflo_N_g6758t1	RAS oncogene family member RAB1	Cflo_N_g5243t1	Syntaxin-17
Cflo_N_g41t1	intraflagellar transport protein 88 homolog	Cflo_N_g14671t1	Splicing factor 3B subunit 3
Cflo_N_g14555t1	DNA replication licensing factor MCM5	Cflo_N_g9705t2	Protein furry
Cflo_N_g14555t1	DNA replication licensing factor MCM5	Cflo_N_g11263t2	Signal transducing adapter molecule 1
Cflo_N_g14555t1	DNA replication licensing factor MCM5	Cflo_N_g9454t1	protein argonaute 14-like
Cflo_N_g14555t1	DNA replication licensing factor MCM5	Cflo_N_g10729t1	PAB-dependent poly(A)-specific ribonuclease subunit 3
Cflo_N_g5421t1	LIM and senescent cell antigen-like-containing domain protein 2	Cflo_N_g7936t1	Ras suppressor protein 1
Cflo_N_g6579t1	26S protease regulatory subunit 8	Cflo_N_g13040t1	DNA repair and recombination protein RAD54-like
Cflo_N_g6579t1	26S protease regulatory subunit 8	Cflo_N_g5692t1	26S protease regulatory subunit 4
Cflo_N_g6579t1	26S protease regulatory subunit 8	Cflo_N_g13103t1	Proteasome subunit beta type
Cflo_N_g6579t1	26S protease regulatory subunit 8	Cflo_N_g14178t1	26S proteasome regulatory ATPase subunit 10B
Cflo_N_g6579t1	26S protease regulatory subunit 8	Cflo_N_g4359t1	26S proteasome regulatory complex subunit p48B
Cflo_N_g6579t1	26S protease regulatory subunit 8	Cflo_N_g6975t1	Protein DDI1-like protein 2
Cflo_N_g6579t1	26S protease regulatory subunit 8	Cflo_N_g11231t1	Proteasome subunit beta type
Cflo_N_g6579t1	26S protease regulatory subunit 8	Cflo_N_g4092t1	26S proteasome non-ATPase regulatory subunit 9
Cflo_N_g6579t1	26S protease regulatory subunit 8	Cflo_N_g8594t1	Proteasome subunit alpha type
Cflo_N_g6570t1	Thioredoxin reductase 1, mitochondrial	Cflo_N_g10715t1	Enolase
Cflo_N_g6570t2	Thioredoxin reductase 1, mitochondrial	Cflo_N_g10715t1	Enolase
Cflo_N_g6570t1	Thioredoxin reductase 1, mitochondrial	Cflo_N_g366t1	26S proteasome non-ATPase regulatory subunit 14
Cflo_N_g6570t2	Thioredoxin reductase 1, mitochondrial	Cflo_N_g366t1	26S proteasome non-ATPase regulatory subunit 14
Cflo_N_g6570t1	Thioredoxin reductase 1, mitochondrial	Cflo_N_g12183t1	sorting and assembly machinery component 50 homolog
Cflo_N_g6570t2	Thioredoxin reductase 1, mitochondrial	Cflo_N_g12183t1	sorting and assembly machinery component 50 homolog
Cflo_N_g6570t1	Thioredoxin reductase 1, mitochondrial	Cflo_N_g4202t1	Dihydrolipoyl dehydrogenase
Cflo_N_g6570t2	Thioredoxin reductase 1, mitochondrial	Cflo_N_g4202t1	Dihydrolipoyl dehydrogenase
Cflo_N_g12072t1	Sorbitol dehydrogenase	Cflo_N_g11755t1	Aromatic-L-amino-acid decarboxylase
Cflo_N_g12072t1	Sorbitol dehydrogenase	Cflo_N_g1031t1	Transcription termination factor 2
Cflo_N_g12072t1	Sorbitol dehydrogenase	Cflo_N_g5700t1	p21-activated protein kinase-interacting protein 1-like protein
Cflo_N_g12072t1	Sorbitol dehydrogenase	Cflo_N_g594t1	tetratricopeptide repeat protein 27-like
Cflo_N_g12072t1	Sorbitol dehydrogenase	Cflo_N_g12642t1	Selenium-binding protein 1
Cflo_N_g12072t1	Sorbitol dehydrogenase	Cflo_N_g3113t1	DnaJ-like protein subfamily A member 1
Cflo_N_g12072t1	Sorbitol dehydrogenase	Cflo_N_g7210t1	B9 domain-containing protein 1
Cflo_N_g3674t1	Cyclin-H	Cflo_N_g1171t1	DNA repair protein RAD51-like protein 1
Cflo_N_g3674t1	Cyclin-H	Cflo_N_g7365t1	Cyclin-C
Cflo_N_g3674t1	Cyclin-H	Cflo_N_g3201t4	polypyrimidine tract-binding protein 1-like
Cflo_N_g3674t1	Cyclin-H	Cflo_N_g9705t2	Protein furry
Cflo_N_g3674t1	Cyclin-H	Cflo_N_g683t1	Nephrin
Cflo_N_g3674t1	Cyclin-H	Cflo_N_g981t1	SPRY domain-containing SOCS box protein 1
Cflo_N_g3674t1	Cyclin-H	Cflo_N_g15021t1	Alpha-N-acetylgalactosaminidase
Cflo_N_g3674t1	Cyclin-H	Cflo_N_g10733t1	LIM/homeobox protein Lhx9-like
Cflo_N_g3674t1	Cyclin-H	Cflo_N_g12424t1	Transcription factor HES-4
Cflo_N_g3674t1	Cyclin-H	Cflo_N_g13766t1	Protein N-terminal asparagine amidohydrolase
Cflo_N_g3674t1	Cyclin-H	Cflo_N_g13766t2	Protein N-terminal asparagine amidohydrolase
Cflo_N_g3674t1	Cyclin-H	Cflo_N_g14671t1	Splicing factor 3B subunit 3
Cflo_N_g3674t1	Cyclin-H	Cflo_N_g9894t1	Mitotic spindle assembly checkpoint protein MAD2B
Cflo_N_g3674t1	Cyclin-H	Cflo_N_g13084t1	Nuclear protein localization protein 4-like protein
Cflo_N_g3887t1	Origin recognition complex subunit 4	Cflo_N_g13490t1	Homeotic protein deformed
Cflo_N_g3887t1	Origin recognition complex subunit 4	Cflo_N_g1171t1	DNA repair protein RAD51-like protein 1
Cflo_N_g3887t1	Origin recognition complex subunit 4	Cflo_N_g10015t3	Acyl carrier protein
Cflo_N_g3887t1	Origin recognition complex subunit 4	Cflo_N_g10015t1	Acyl carrier protein
Cflo_N_g3887t1	Origin recognition complex subunit 4	Cflo_N_g10015t2	Acyl carrier protein
Cflo_N_g3887t1	Origin recognition complex subunit 4	Cflo_N_g23t1	Cyclin-K, putative
Cflo_N_g3887t1	Origin recognition complex subunit 4	Cflo_N_g2053t1	Centaurin-gamma-1A
Cflo_N_g3887t1	Origin recognition complex subunit 4	Cflo_N_g15021t1	Alpha-N-acetylgalactosaminidase
Cflo_N_g3674t1	Cyclin-H	Cflo_N_g2053t1	Centaurin-gamma-1A
Cflo_N_g3887t1	Origin recognition complex subunit 4	Cflo_N_g11471t1	kazrin
Cflo_N_g3887t1	Origin recognition complex subunit 4	Cflo_N_g13848t2	Epidermal growth factor receptor substrate 15-like 1
Cflo_N_g3027t2	transcription elongation factor B polypeptide 1-like	Cflo_N_g357t1	Transcription elongation factor B polypeptide 2
Cflo_N_g3027t1	Transcription elongation factor B polypeptide 1	Cflo_N_g357t1	Transcription elongation factor B polypeptide 2
Cflo_N_g2093t1	UPF0586 protein C9orf41-like protein	Cflo_N_g8978t1	General transcription factor IIF subunit 2
Cflo_N_g10970t1	Dual specificity mitogen-activated protein kinase kinase 4	Cflo_N_g6920t1	stress-activated protein kinase JNK
Cflo_N_g3887t1	Origin recognition complex subunit 4	Cflo_N_g10733t1	LIM/homeobox protein Lhx9-like
Cflo_N_g12338t1	Hsp90 co-chaperone Cdc37	Cflo_N_g1418t1	MORN repeat-containing protein 4
Cflo_N_g7092t1	AAEL005513-PA	Cflo_N_g234t1	Vacuolar protein sorting-associated protein 18-like protein
Cflo_N_g7092t1	AAEL005513-PA	Cflo_N_g3782t1	E3 ubiquitin-protein ligase suppressor of deltex
Cflo_N_g7092t1	AAEL005513-PA	Cflo_N_g7736t1	Serine/threonine-protein phosphatase 2A 55 kDa regulatory subunit B
Cflo_N_g7092t1	AAEL005513-PA	Cflo_N_g3514t1	Protein bowel
Cflo_N_g7092t1	AAEL005513-PA	Cflo_N_g12677t1	Conserved oligomeric Golgi complex subunit 5; Short=COG complex subunit 5; AltName: Full=Component of oligomeric Golgi complex 5
Cflo_N_g7092t1	AAEL005513-PA	Cflo_N_g13867t1	Mediator of RNA polymerase II transcription subunit 15
Cflo_N_g7092t1	AAEL005513-PA	Cflo_N_g8036t2	Epsin-2
Cflo_N_g7092t1	AAEL005513-PA	Cflo_N_g8431t1	E3 ubiquitin-protein ligase
Cflo_N_g7092t1	AAEL005513-PA	Cflo_N_g11457t1	DNA repair protein REV1
Cflo_N_g7092t1	AAEL005513-PA	Cflo_N_g14671t1	Splicing factor 3B subunit 3
Cflo_N_g7092t1	AAEL005513-PA	Cflo_N_g11020t1	Thioredoxin
Cflo_N_g7092t1	AAEL005513-PA	Cflo_N_g6982t2	adenylate cyclase type 5-like
Cflo_N_g7092t1	AAEL005513-PA	Cflo_N_g6982t3	adenylate cyclase type 5-like
Cflo_N_g7092t1	AAEL005513-PA	Cflo_N_g9894t1	Mitotic spindle assembly checkpoint protein MAD2B
Cflo_N_g7092t1	AAEL005513-PA	Cflo_N_g9720t1	DNA polymerase iota
Cflo_N_g7092t1	AAEL005513-PA	Cflo_N_g6469t1	Telomerase-binding protein EST1A; AltName: Full=EST1-like protein A; AltName: Full=Ever shorter telomeres 1A; AltName: Full=Smg-6 homolog; AltName: Full=Telomerase subunit EST1A
Cflo_N_g7092t1	AAEL005513-PA	Cflo_N_g6469t3	Telomerase-binding protein EST1A; AltName: Full=EST1-like protein A; AltName: Full=Ever shorter telomeres 1A; AltName: Full=Smg-6 homolog; AltName: Full=Telomerase subunit EST1A
Cflo_N_g7092t1	AAEL005513-PA	Cflo_N_g6469t4	Telomerase-binding protein EST1A; AltName: Full=EST1-like protein A; AltName: Full=Ever shorter telomeres 1A; AltName: Full=Smg-6 homolog; AltName: Full=Telomerase subunit EST1A
Cflo_N_g7092t1	AAEL005513-PA	Cflo_N_g13084t1	Nuclear protein localization protein 4-like protein
Cflo_N_g7092t1	AAEL005513-PA	Cflo_N_g12974t1	Protein tamozhennic
Cflo_N_g7092t1	AAEL005513-PA	Cflo_N_g10881t1	LIM domain only protein 7
Cflo_N_g7092t1	AAEL005513-PA	Cflo_N_g10881t2	LIM domain only protein 7
Cflo_N_g540t1	Moesin/ezrin/radixin-like protein 1	Cflo_N_g9384t5	disks large 1 tumor suppressor protein-like
Cflo_N_g6468t1	Eukaryotic translation initiation factor 2-alpha kinase 1	Cflo_N_g14466t1	SUMO-conjugating enzyme UBC9
Cflo_N_g4700t1	syntaxin-1A-like	Cflo_N_g683t1	Nephrin
Cflo_N_g4700t1	syntaxin-1A-like	Cflo_N_g4370t1	visual system homeobox 2 isoform X1
Cflo_N_g4700t1	syntaxin-1A-like	Cflo_N_g6409t1	Soluble NSF attachment protein
Cflo_N_g1521t1	Mitogen-activated protein kinase ERK-A, putative	Cflo_N_g9183t1	homeobox protein rough-like
Cflo_N_g1521t1	Mitogen-activated protein kinase ERK-A, putative	Cflo_N_g12787t1	T-cell leukemia homeobox protein 3-like
Cflo_N_g1521t1	Mitogen-activated protein kinase ERK-A, putative	Cflo_N_g3514t1	Protein bowel
Cflo_N_g1521t1	Mitogen-activated protein kinase ERK-A, putative	Cflo_N_g9600t1	60S ribosomal protein L9
Cflo_N_g1521t1	Mitogen-activated protein kinase ERK-A, putative	Cflo_N_g3870t1	High mobility group protein 20A
Cflo_N_g1521t1	Mitogen-activated protein kinase ERK-A, putative	Cflo_N_g9225t1	Ribosomal protein L15
Cflo_N_g1521t1	Mitogen-activated protein kinase ERK-A, putative	Cflo_N_g191t1	Protein FAM125B
Cflo_N_g1521t1	Mitogen-activated protein kinase ERK-A, putative	Cflo_N_g12424t1	Transcription factor HES-4
Cflo_N_g1521t1	Mitogen-activated protein kinase ERK-A, putative	Cflo_N_g10729t1	PAB-dependent poly(A)-specific ribonuclease subunit 3
Cflo_N_g1521t1	Mitogen-activated protein kinase ERK-A, putative	Cflo_N_g7865t1	Methylosome protein 50
Cflo_N_g1521t1	Mitogen-activated protein kinase ERK-A, putative	Cflo_N_g1163t1	diphthamide biosynthesis protein 1-like
Cflo_N_g1521t1	Mitogen-activated protein kinase ERK-A, putative	Cflo_N_g13648t1	Fanconi anemia group M protein
Cflo_N_g1521t1	Mitogen-activated protein kinase ERK-A, putative	Cflo_N_g10867t1	Serine/threonine-protein phosphatase 1 regulatory subunit 10
Cflo_N_g4093t1	ADP-ribosylation factor 2	Cflo_N_g11218t1	ADP-ribosylation factor 1
Cflo_N_g4706t1	Cell division protein kinase 5	Cflo_N_g3684t1	Distal-less
Cflo_N_g4706t1	Cell division protein kinase 5	Cflo_N_g8049t1	Protein crooked neck
Cflo_N_g4706t1	Cell division protein kinase 5	Cflo_N_g13490t1	Homeotic protein deformed
Cflo_N_g4706t1	Cell division protein kinase 5	Cflo_N_g9889t1	protein enabled-like
Cflo_N_g4706t1	Cell division protein kinase 5	Cflo_N_g1171t1	DNA repair protein RAD51-like protein 1
Cflo_N_g4706t1	Cell division protein kinase 5	Cflo_N_g7365t1	Cyclin-C
Cflo_N_g4706t1	Cell division protein kinase 5	Cflo_N_g12333t1	G1/S-specific cyclin-E
Cflo_N_g4706t1	Cell division protein kinase 5	Cflo_N_g13101t1	Homeobox protein ARX
Cflo_N_g4706t1	Cell division protein kinase 5	Cflo_N_g6147t1	Acyl-coenzyme A oxidase
Cflo_N_g4706t1	Cell division protein kinase 5	Cflo_N_g9797t1	CDK5 and ABL1 enzyme substrate 1
Cflo_N_g4706t1	Cell division protein kinase 5	Cflo_N_g2235t1	Endothelin-converting enzyme 1
Cflo_N_g4706t1	Cell division protein kinase 5	Cflo_N_g9454t1	protein argonaute 14-like
Cflo_N_g4706t1	Cell division protein kinase 5	Cflo_N_g15021t1	Alpha-N-acetylgalactosaminidase
Cflo_N_g4706t1	Cell division protein kinase 5	Cflo_N_g10733t1	LIM/homeobox protein Lhx9-like
Cflo_N_g4706t1	Cell division protein kinase 5	Cflo_N_g7847t1	AAEL008725-PA
Cflo_N_g4706t1	Cell division protein kinase 5	Cflo_N_g14671t1	Splicing factor 3B subunit 3
Cflo_N_g4706t1	Cell division protein kinase 5	Cflo_N_g11020t1	Thioredoxin
Cflo_N_g4706t1	Cell division protein kinase 5	Cflo_N_g14122t1	Cytosolic Fe-S cluster assembly factor NUBP2 homolog
Cflo_N_g4706t1	Cell division protein kinase 5	Cflo_N_g9894t1	Mitotic spindle assembly checkpoint protein MAD2B
Cflo_N_g4706t1	Cell division protein kinase 5	Cflo_N_g11679t1	Succinyl-CoA ligase [ADP-forming] subunit beta, mitochondrial
Cflo_N_g4706t1	Cell division protein kinase 5	Cflo_N_g13084t1	Nuclear protein localization protein 4-like protein
Cflo_N_g4706t1	Cell division protein kinase 5	Cflo_N_g175t1	Transmembrane protein C20orf108
Cflo_N_g4706t1	Cell division protein kinase 5	Cflo_N_g4557t1	Serine proteinase stubble
Cflo_N_g4706t1	Cell division protein kinase 5	Cflo_N_g13118t1	Proteasome subunit beta type
Cflo_N_g10979t1	Myosin light chain kinase, smooth muscle	Cflo_N_g14163t3	MAP kinase-activated protein kinase 2-like isoform 3
Cflo_N_g14020t2	Serine/threonine-protein kinase PAK 1	Cflo_N_g7365t1	Cyclin-C
Cflo_N_g14020t1	Serine/threonine-protein kinase PAK 1	Cflo_N_g7365t1	Cyclin-C
Cflo_N_g14020t2	Serine/threonine-protein kinase PAK 1	Cflo_N_g14466t1	SUMO-conjugating enzyme UBC9
Cflo_N_g14020t1	Serine/threonine-protein kinase PAK 1	Cflo_N_g14466t1	SUMO-conjugating enzyme UBC9
Cflo_N_g14020t2	Serine/threonine-protein kinase PAK 1	Cflo_N_g11706t1	Cytochrome P450 6A1
Cflo_N_g14020t1	Serine/threonine-protein kinase PAK 1	Cflo_N_g11706t1	Cytochrome P450 6A1
Cflo_N_g14020t2	Serine/threonine-protein kinase PAK 1	Cflo_N_g15068t1	Ribosomal protein S6 kinase beta-1
Cflo_N_g14020t1	Serine/threonine-protein kinase PAK 1	Cflo_N_g15068t1	Ribosomal protein S6 kinase beta-1
Cflo_N_g14020t2	Serine/threonine-protein kinase PAK 1	Cflo_N_g7724t1	F-box/WD repeat-containing protein 1A
Cflo_N_g14020t1	Serine/threonine-protein kinase PAK 1	Cflo_N_g7724t1	F-box/WD repeat-containing protein 1A
Cflo_N_g14020t2	Serine/threonine-protein kinase PAK 1	Cflo_N_g13101t1	Homeobox protein ARX
Cflo_N_g14020t1	Serine/threonine-protein kinase PAK 1	Cflo_N_g13101t1	Homeobox protein ARX
Cflo_N_g14020t2	Serine/threonine-protein kinase PAK 1	Cflo_N_g175t1	Transmembrane protein C20orf108
Cflo_N_g14020t1	Serine/threonine-protein kinase PAK 1	Cflo_N_g175t1	Transmembrane protein C20orf108
Cflo_N_g14020t2	Serine/threonine-protein kinase PAK 1	Cflo_N_g7246t1	Amidophosphoribosyltransferase
Cflo_N_g14020t1	Serine/threonine-protein kinase PAK 1	Cflo_N_g7246t1	Amidophosphoribosyltransferase
Cflo_N_g2597t1	Poly(RC)-binding protein 3	Cflo_N_g7798t2	RNA-binding protein 24-like isoformX2
Cflo_N_g2597t1	Poly(RC)-binding protein 3	Cflo_N_g7798t1	RNA-binding protein 24-like isoform X3
Cflo_N_g5692t1	26S protease regulatory subunit 4	Cflo_N_g6920t1	stress-activated protein kinase JNK
Cflo_N_g5692t1	26S protease regulatory subunit 4	Cflo_N_g13869t1	Serine/threonine-protein phosphatase 2A catalytic subunit alpha isoform
Cflo_N_g5692t1	26S protease regulatory subunit 4	Cflo_N_g11016t1	ATP synthase subunit beta
Cflo_N_g5692t1	26S protease regulatory subunit 4	Cflo_N_g11207t1	Actin-related protein 6
Cflo_N_g5692t1	26S protease regulatory subunit 4	Cflo_N_g7026t1	26S proteasome non-ATPase regulatory subunit 4
Cflo_N_g5692t1	26S protease regulatory subunit 4	Cflo_N_g11905t1	Transitional endoplasmic reticulum ATPase TER94
Cflo_N_g5692t1	26S protease regulatory subunit 4	Cflo_N_g12798t1	COP9 signalosome complex subunit, putative
Cflo_N_g5692t1	26S protease regulatory subunit 4	Cflo_N_g4359t1	26S proteasome regulatory complex subunit p48B
Cflo_N_g5692t1	26S protease regulatory subunit 4	Cflo_N_g3169t1	Peptide-N(4)-(N-acetyl-beta-glucosaminyl)asparagine amidase
Cflo_N_g5692t1	26S protease regulatory subunit 4	Cflo_N_g8594t1	Proteasome subunit alpha type
Cflo_N_g5692t1	26S protease regulatory subunit 4	Cflo_N_g12890t3	Myosin heavy chain, muscle
Cflo_N_g5692t1	26S protease regulatory subunit 4	Cflo_N_g889t1	Proteasome subunit alpha type
Cflo_N_g7026t1	26S proteasome non-ATPase regulatory subunit 4	Cflo_N_g6920t1	stress-activated protein kinase JNK
Cflo_N_g7026t1	26S proteasome non-ATPase regulatory subunit 4	Cflo_N_g13869t1	Serine/threonine-protein phosphatase 2A catalytic subunit alpha isoform
Cflo_N_g7026t1	26S proteasome non-ATPase regulatory subunit 4	Cflo_N_g14654t1	Ubiquilin-1
Cflo_N_g7026t1	26S proteasome non-ATPase regulatory subunit 4	Cflo_N_g11231t1	Proteasome subunit beta type
Cflo_N_g4764t3	histone acetyltransferase p300-like	Cflo_N_g3684t1	Distal-less
Cflo_N_g4764t3	histone acetyltransferase p300-like	Cflo_N_g9889t1	protein enabled-like
Cflo_N_g4764t3	histone acetyltransferase p300-like	Cflo_N_g1171t1	DNA repair protein RAD51-like protein 1
Cflo_N_g4764t3	histone acetyltransferase p300-like	Cflo_N_g3201t4	polypyrimidine tract-binding protein 1-like
Cflo_N_g4764t3	histone acetyltransferase p300-like	Cflo_N_g11706t1	Cytochrome P450 6A1
Cflo_N_g5692t1	26S protease regulatory subunit 4	Cflo_N_g11231t1	Proteasome subunit beta type
Cflo_N_g9217t1	Syntaxin-16	Cflo_N_g4723t1	syntaxin-8-like isoform 1
Cflo_N_g9217t1	Syntaxin-16	Cflo_N_g6409t1	Soluble NSF attachment protein
Cflo_N_g13102t1	Cullin-2	Cflo_N_g9323t1	zinc finger protein 226-like
Cflo_N_g7889t1	NEDD8-conjugating enzyme Ubc12, putative	Cflo_N_g5125t1	Ubiquitin-conjugating enzyme E2-32 kDa complementing, putative
Cflo_N_g2666t1	ADP-ribosylation factor-like protein 5B	Cflo_N_g4093t1	ADP-ribosylation factor 2
Cflo_N_g574t1	Endonuclease III-like protein 1	Cflo_N_g13576t1	Peroxisomal membrane protein PEX14
Cflo_N_g4685t2	Glutathione S-transferase omega-1	Cflo_N_g8700t1	Histone acetyltransferase Tip60
Cflo_N_g8925t1	Isovaleryl-CoA dehydrogenase, mitochondrial	Cflo_N_g11750t1	Dynein light chain Tctex-type
Cflo_N_g8925t1	Isovaleryl-CoA dehydrogenase, mitochondrial	Cflo_N_g2873t1	SUMO-activating enzyme subunit 2
Cflo_N_g8925t1	Isovaleryl-CoA dehydrogenase, mitochondrial	Cflo_N_g10501t1	GPN-loop GTPase 3
Cflo_N_g2677t1	Pinin	Cflo_N_g8620t1	arginine/serine-rich protein PNISR-like isoform X1
Cflo_N_g14129t1	GTP-binding protein Di-Ras2	Cflo_N_g7222t1	Guanine nucleotide-binding protein G(O) subunit alpha
Cflo_N_g14129t1	GTP-binding protein Di-Ras2	Cflo_N_g8095t1	Palmitoyltransferase
Cflo_N_g14129t1	GTP-binding protein Di-Ras2	Cflo_N_g11612t1	RAC GTPase, putative
Cflo_N_g1525t1	ATP-dependent DNA helicase Q4	Cflo_N_g13490t1	Homeotic protein deformed
Cflo_N_g1525t1	ATP-dependent DNA helicase Q4	Cflo_N_g2586t1	CAD protein
Cflo_N_g1525t1	ATP-dependent DNA helicase Q4	Cflo_N_g1171t1	DNA repair protein RAD51-like protein 1
Cflo_N_g1525t1	ATP-dependent DNA helicase Q4	Cflo_N_g121t1	Nuclear hormone receptor FTZ-F1 beta
Cflo_N_g1525t1	ATP-dependent DNA helicase Q4	Cflo_N_g13101t1	Homeobox protein ARX
Cflo_N_g1525t1	ATP-dependent DNA helicase Q4	Cflo_N_g6147t1	Acyl-coenzyme A oxidase
Cflo_N_g5700t1	p21-activated protein kinase-interacting protein 1-like protein	Cflo_N_g13874t1	NEDD8-activating enzyme E1 regulatory subunit
Cflo_N_g11452t1	Nudix hydrolase 8	Cflo_N_g8049t1	Protein crooked neck
Cflo_N_g11452t1	Nudix hydrolase 8	Cflo_N_g13490t1	Homeotic protein deformed
Cflo_N_g11452t1	Nudix hydrolase 8	Cflo_N_g9323t1	zinc finger protein 226-like
Cflo_N_g11452t1	Nudix hydrolase 8	Cflo_N_g2586t1	CAD protein
Cflo_N_g11452t1	Nudix hydrolase 8	Cflo_N_g1171t1	DNA repair protein RAD51-like protein 1
Cflo_N_g11452t1	Nudix hydrolase 8	Cflo_N_g3782t1	E3 ubiquitin-protein ligase suppressor of deltex
Cflo_N_g11452t1	Nudix hydrolase 8	Cflo_N_g8494t1	Proliferating cell nuclear antigen
Cflo_N_g11452t1	Nudix hydrolase 8	Cflo_N_g11338t1	Serine/threonine-protein phosphatase 4 catalytic subunit
Cflo_N_g11452t1	Nudix hydrolase 8	Cflo_N_g12994t1	COP9 signalosome complex subunit 3
Cflo_N_g11452t1	Nudix hydrolase 8	Cflo_N_g11263t2	Signal transducing adapter molecule 1
Cflo_N_g11452t1	Nudix hydrolase 8	Cflo_N_g6147t1	Acyl-coenzyme A oxidase
Cflo_N_g11452t1	Nudix hydrolase 8	Cflo_N_g9797t1	CDK5 and ABL1 enzyme substrate 1
Cflo_N_g11452t1	Nudix hydrolase 8	Cflo_N_g13867t1	Mediator of RNA polymerase II transcription subunit 15
Cflo_N_g11452t1	Nudix hydrolase 8	Cflo_N_g4146t1	Kinesin-associated protein 3
Cflo_N_g11452t1	Nudix hydrolase 8	Cflo_N_g2053t1	Centaurin-gamma-1A
Cflo_N_g11452t1	Nudix hydrolase 8	Cflo_N_g1772t1	Poly(U)-binding-splicing factor half pint
Cflo_N_g11452t1	Nudix hydrolase 8	Cflo_N_g13422t1	Protein ELYS
Cflo_N_g11452t1	Nudix hydrolase 8	Cflo_N_g13422t2	Protein ELYS
Cflo_N_g11452t1	Nudix hydrolase 8	Cflo_N_g7053t1	TBC1 domain family member 23
Cflo_N_g11452t1	Nudix hydrolase 8	Cflo_N_g8161t1	RNA-binding protein 39
Cflo_N_g11452t1	Nudix hydrolase 8	Cflo_N_g9454t1	protein argonaute 14-like
Cflo_N_g11452t1	Nudix hydrolase 8	Cflo_N_g14403t1	Serine proteinase stubble
Cflo_N_g11452t1	Nudix hydrolase 8	Cflo_N_g484t1	Hrp65 protein
Cflo_N_g11452t1	Nudix hydrolase 8	Cflo_N_g15068t1	Ribosomal protein S6 kinase beta-1
Cflo_N_g11452t1	Nudix hydrolase 8	Cflo_N_g9705t2	Protein furry
Cflo_N_g11452t1	Nudix hydrolase 8	Cflo_N_g3674t1	Cyclin-H
Cflo_N_g11452t1	Nudix hydrolase 8	Cflo_N_g7847t1	AAEL008725-PA
Cflo_N_g11452t1	Nudix hydrolase 8	Cflo_N_g5507t1	Nuclear transcription factor Y subunit beta
Cflo_N_g11452t1	Nudix hydrolase 8	Cflo_N_g4324t1	Monocarboxylate transporter 12
Cflo_N_g11452t1	Nudix hydrolase 8	Cflo_N_g13703t1	Eukaryotic translation initiation factor 3 subunit B
Cflo_N_g11452t1	Nudix hydrolase 8	Cflo_N_g14528t1	C3 and PZP-like alpha-2-macroglobulin domain-containing protein 8
Cflo_N_g11452t1	Nudix hydrolase 8	Cflo_N_g14528t2	C3 and PZP-like alpha-2-macroglobulin domain-containing protein 8
Cflo_N_g11452t1	Nudix hydrolase 8	Cflo_N_g1183t1	Tektin-2
Cflo_N_g11452t1	Nudix hydrolase 8	Cflo_N_g2271t2	DUF2365 domain containing protein
Cflo_N_g11452t1	Nudix hydrolase 8	Cflo_N_g2271t1	DUF2365 domain containing protein
Cflo_N_g11452t1	Nudix hydrolase 8	Cflo_N_g14671t1	Splicing factor 3B subunit 3
Cflo_N_g11452t1	Nudix hydrolase 8	Cflo_N_g198t1	NADPH--cytochrome P450 reductase
Cflo_N_g11452t1	Nudix hydrolase 8	Cflo_N_g10729t1	PAB-dependent poly(A)-specific ribonuclease subunit 3
Cflo_N_g11452t1	Nudix hydrolase 8	Cflo_N_g866t1	Probable protein phosphatase 2C T23F11.1
Cflo_N_g11452t1	Nudix hydrolase 8	Cflo_N_g2652t1	Integrator complex subunit 10
Cflo_N_g11452t1	Nudix hydrolase 8	Cflo_N_g2966t1	BAI1-associated protein 3
Cflo_N_g11452t1	Nudix hydrolase 8	Cflo_N_g161t1	Ubiquitin fusion degradation protein 1-like protein
Cflo_N_g11452t1	Nudix hydrolase 8	Cflo_N_g160t1	Ubiquitin fusion degradation protein 1-like protein
Cflo_N_g11452t1	Nudix hydrolase 8	Cflo_N_g11998t2	Rho GTPase-activating protein 1
Cflo_N_g11452t1	Nudix hydrolase 8	Cflo_N_g9894t1	Mitotic spindle assembly checkpoint protein MAD2B
Cflo_N_g11452t1	Nudix hydrolase 8	Cflo_N_g3284t1	Protein cereblon
Cflo_N_g11452t1	Nudix hydrolase 8	Cflo_N_g3284t2	Protein cereblon
Cflo_N_g11452t1	Nudix hydrolase 8	Cflo_N_g685t1	zinc finger protein 28-like
Cflo_N_g11452t1	Nudix hydrolase 8	Cflo_N_g10071t1	Glutathione S-transferase
Cflo_N_g11452t1	Nudix hydrolase 8	Cflo_N_g3364t1	RING finger protein 17
Cflo_N_g11452t1	Nudix hydrolase 8	Cflo_N_g8334t1	BUD13-like protein
Cflo_N_g11452t1	Nudix hydrolase 8	Cflo_N_g10832t1	Nucleobindin-1
Cflo_N_g11452t1	Nudix hydrolase 8	Cflo_N_g4557t1	Serine proteinase stubble
Cflo_N_g5404t1	Replication factor C subunit 4	Cflo_N_g8494t1	Proliferating cell nuclear antigen
Cflo_N_g919t1	Leucine-rich repeat-containing protein 70	Cflo_N_g15021t1	Alpha-N-acetylgalactosaminidase
Cflo_N_g9217t1	Syntaxin-16	Cflo_N_g6743t1	Vesicle transport through interaction with t-SNAREs-like protein 1A
Cflo_N_g9658t1	T-complex protein 1 subunit eta	Cflo_N_g5907t1	Plasminogen activator inhibitor 1 RNA-binding protein
Cflo_N_g13282t1	Ras-related GTP binding A-like	Cflo_N_g6258t1	glutathione S-transferase 1-like
Cflo_N_g1818t1	Metaxin-1	Cflo_N_g9670t1	Metaxin-2
Cflo_N_g2677t1	Pinin	Cflo_N_g3180t3	Serine-arginine protein 55
Cflo_N_g8444t1	Interleukin enhancer binding factor	Cflo_N_g9758t1	tRNA selenocysteine-associated protein 1
Cflo_N_g8444t1	Interleukin enhancer binding factor	Cflo_N_g7522t1	glucosamine-6-phosphate isomerase-like
Cflo_N_g8444t1	Interleukin enhancer binding factor	Cflo_N_g14517t1	Histone acetyltransferase type B catalytic subunit
Cflo_N_g3113t1	DnaJ-like protein subfamily A member 1	Cflo_N_g14415t1	Stress-induced-phosphoprotein 1
Cflo_N_g5601t1	Huntingtin-interacting protein K	Cflo_N_g14709t1	KRR1 small subunit processome component
Cflo_N_g13657t1	Mitochondrial-processing peptidase subunit beta	Cflo_N_g6131t1	26S proteasome non-ATPase regulatory subunit 7
Cflo_N_g13657t1	Mitochondrial-processing peptidase subunit beta	Cflo_N_g231t1	Prohibitin-2
Cflo_N_g13657t1	Mitochondrial-processing peptidase subunit beta	Cflo_N_g11835t1	peptidyl-tRNA hydrolase 2, mitochondrial-like
Cflo_N_g13657t1	Mitochondrial-processing peptidase subunit beta	Cflo_N_g1075t1	39S ribosomal protein L3, mitochondrial
Cflo_N_g13657t1	Mitochondrial-processing peptidase subunit beta	Cflo_N_g3113t1	DnaJ-like protein subfamily A member 1
Cflo_N_g8616t1	Protein arginine N-methyltransferase 3	Cflo_N_g5907t1	Plasminogen activator inhibitor 1 RNA-binding protein
Cflo_N_g14504t1	Lysosomal aspartic protease	Cflo_N_g15326t1	Charged multivesicular body protein 2a
Cflo_N_g10800t1	ribosome production factor 2 homolog	Cflo_N_g1335t1	Probable rRNA-processing protein EBP2-like protein
Cflo_N_g11011t1	serine/threonine-protein kinase/endoribonuclease IRE1-like	Cflo_N_g1108t1	zinc finger CCHC domain-containing protein 8 homolog
Cflo_N_g11011t1	serine/threonine-protein kinase/endoribonuclease IRE1-like	Cflo_N_g1862t1	V-type proton ATPase subunit D 1
Cflo_N_g1395t1	NAD-dependent deacetylase sirtuin-2	Cflo_N_g3201t4	polypyrimidine tract-binding protein 1-like
Cflo_N_g1395t1	NAD-dependent deacetylase sirtuin-2	Cflo_N_g13101t1	Homeobox protein ARX
Cflo_N_g1395t1	NAD-dependent deacetylase sirtuin-2	Cflo_N_g23t1	Cyclin-K, putative
Cflo_N_g1395t1	NAD-dependent deacetylase sirtuin-2	Cflo_N_g981t1	SPRY domain-containing SOCS box protein 1
Cflo_N_g1395t1	NAD-dependent deacetylase sirtuin-2	Cflo_N_g13867t1	Mediator of RNA polymerase II transcription subunit 15
Cflo_N_g1395t1	NAD-dependent deacetylase sirtuin-2	Cflo_N_g2053t1	Centaurin-gamma-1A
Cflo_N_g1395t1	NAD-dependent deacetylase sirtuin-2	Cflo_N_g15021t1	Alpha-N-acetylgalactosaminidase
Cflo_N_g1395t1	NAD-dependent deacetylase sirtuin-2	Cflo_N_g10733t1	LIM/homeobox protein Lhx9-like
Cflo_N_g1395t1	NAD-dependent deacetylase sirtuin-2	Cflo_N_g13766t1	Protein N-terminal asparagine amidohydrolase
Cflo_N_g1395t1	NAD-dependent deacetylase sirtuin-2	Cflo_N_g13766t2	Protein N-terminal asparagine amidohydrolase
Cflo_N_g1395t1	NAD-dependent deacetylase sirtuin-2	Cflo_N_g14671t1	Splicing factor 3B subunit 3
Cflo_N_g1395t1	NAD-dependent deacetylase sirtuin-2	Cflo_N_g175t1	Transmembrane protein C20orf108
Cflo_N_g1395t1	NAD-dependent deacetylase sirtuin-2	Cflo_N_g1143t1	Transcription factor SOX-14
Cflo_N_g761t1	Cell cycle-related kinase	Cflo_N_g1171t1	DNA repair protein RAD51-like protein 1
Cflo_N_g761t1	Cell cycle-related kinase	Cflo_N_g981t1	SPRY domain-containing SOCS box protein 1
Cflo_N_g761t1	Cell cycle-related kinase	Cflo_N_g6147t1	Acyl-coenzyme A oxidase
Cflo_N_g761t1	Cell cycle-related kinase	Cflo_N_g2053t1	Centaurin-gamma-1A
Cflo_N_g761t1	Cell cycle-related kinase	Cflo_N_g15021t1	Alpha-N-acetylgalactosaminidase
Cflo_N_g761t1	Cell cycle-related kinase	Cflo_N_g10733t1	LIM/homeobox protein Lhx9-like
Cflo_N_g761t1	Cell cycle-related kinase	Cflo_N_g14671t1	Splicing factor 3B subunit 3
Cflo_N_g761t1	Cell cycle-related kinase	Cflo_N_g175t1	Transmembrane protein C20orf108
Cflo_N_g12282t1	GTP-binding protein SAR1b	Cflo_N_g4534t2	UTP--glucose-1-phosphate uridylyltransferase
Cflo_N_g8740t1	Prefoldin subunit 5	Cflo_N_g3742t1	Prefoldin subunit 2
Cflo_N_g1641t1	aminoacylase-1-like	Cflo_N_g1585t1	Proline oxidase, mitochondrial
Cflo_N_g9812t1	aminoacylase-1-like	Cflo_N_g1585t1	Proline oxidase, mitochondrial
Cflo_N_g8894t1	MAD2L1-binding protein	Cflo_N_g13084t1	Nuclear protein localization protein 4-like protein
Cflo_N_g7076t1	Zinc metalloproteinase nas-4	Cflo_N_g1452t1	calcium/calmodulin-dependent 3'''',5''''-cyclic nucleotide phosphodiesterase 1C-like
Cflo_N_g6505t1	Succinate-semialdehyde dehydrogenase, mitochondrial	Cflo_N_g6968t1	Calreticulin
Cflo_N_g6505t1	Succinate-semialdehyde dehydrogenase, mitochondrial	Cflo_N_g5110t1	S-phase kinase-associated protein 1
Cflo_N_g6505t1	Succinate-semialdehyde dehydrogenase, mitochondrial	Cflo_N_g10110t1	Phosphoacetylglucosamine mutase
Cflo_N_g6505t1	Succinate-semialdehyde dehydrogenase, mitochondrial	Cflo_N_g9658t1	T-complex protein 1 subunit eta
Cflo_N_g6505t1	Succinate-semialdehyde dehydrogenase, mitochondrial	Cflo_N_g9548t1	N-acetyltransferase 9-like protein
Cflo_N_g11499t4	Translation initiation factor eIF-2B subunit alpha/beta/delta-like protein	Cflo_N_g938t1	Glycine cleavage system H protein, mitochondrial
Cflo_N_g2638t1	Macrophage MHC class I receptor 2-like protein	Cflo_N_g10356t1	Coagulation factor XI
Cflo_N_g13037t1	Phosphatidylinositol 4-kinase type 2-beta	Cflo_N_g10743t1	Spermine synthase
Cflo_N_g9761t1	DNA-directed RNA polymerase I subunit RPA49	Cflo_N_g10743t1	Spermine synthase
Cflo_N_g12352t1	Endoplasmic reticulum protein ERp29	Cflo_N_g10743t1	Spermine synthase
Cflo_N_g772t1	Xylulose kinase	Cflo_N_g10743t1	Spermine synthase
Cflo_N_g2952t2	Extracellular domains-containing protein	Cflo_N_g10743t1	Spermine synthase
Cflo_N_g2664t1	Methylenetetrahydrofolate reductase	Cflo_N_g10743t1	Spermine synthase
Cflo_N_g7466t1	Probable ATP-dependent RNA helicase DDX49	Cflo_N_g2084t1	Nuclear distribution protein nudE-like 1-A
Cflo_N_g13037t1	Phosphatidylinositol 4-kinase type 2-beta	Cflo_N_g2028t1	cAMP-dependent protein kinase type II regulatory subunit
Cflo_N_g3877t1	Putative inorganic phosphate cotransporter	Cflo_N_g1611t1	similar to dpr6 CG14162-PA [Tribolium castaneum]
Cflo_N_g26t2	protein dead ringer-like isoform X1	Cflo_N_g1756t1	protein NPC2 homolog
Cflo_N_g8432t1	THO complex subunit 1	Cflo_N_g1756t1	protein NPC2 homolog
Cflo_N_g9883t1	Importin-4	Cflo_N_g1756t1	protein NPC2 homolog
Cflo_N_g5338t1	UPF0551 protein C8orf38-like protein, mitochondrial	Cflo_N_g1756t1	protein NPC2 homolog
Cflo_N_g6361t1	Protein Wnt	Cflo_N_g1756t1	protein NPC2 homolog
Cflo_N_g3877t1	Putative inorganic phosphate cotransporter	Cflo_N_g1756t1	protein NPC2 homolog
Cflo_N_g2419t1	Sphingosine-1-phosphate lyase	Cflo_N_g12730t1	pyrimidine-specific ribonucleoside hydrolase rihA-like
Cflo_N_g2413t1	Aldose reductase	Cflo_N_g12730t1	pyrimidine-specific ribonucleoside hydrolase rihA-like
Cflo_N_g5127t1	microtubule-associated protein futsch-like isoform X9	Cflo_N_g1820t1	Septin
Cflo_N_g3459t1	cytochrome c oxidase assembly protein COX16 homolog, mitochondrial-like	Cflo_N_g9077t1	Ethanolamine-phosphate cytidylyltransferase
Cflo_N_g13226t1	Cytochrome b5 reductase 4	Cflo_N_g14549t1	COP9 signalosome complex subunit 1
Cflo_N_g12473t1	UPF0554 protein C2orf43-like protein	Cflo_N_g14617t2	E3 ubiquitin-protein ligase MARCH5
Cflo_N_g4899t1	Golgi SNAP receptor complex member 1	Cflo_N_g14617t2	E3 ubiquitin-protein ligase MARCH5
Cflo_N_g1990t1	NADH dehydrogenase [ubiquinone] 1 beta subcomplex subunit 3	Cflo_N_g1458t1	Zinc transporter ZIP1
Cflo_N_g10515t1	Solute carrier family 25 member 35	Cflo_N_g3483t1	Thioredoxin domain-containing protein 4
Cflo_N_g2774t1	Cat eye syndrome critical region protein 1	Cflo_N_g1703t1	AGAP002072-PA
Cflo_N_g2826t10	voltage-dependent calcium channel type A subunit alpha-1 isoform X12	Cflo_N_g23t1	Cyclin-K, putative
Cflo_N_g3837t1	GTP-binding protein 5	Cflo_N_g23t1	Cyclin-K, putative
Cflo_N_g12391t1	Transmembrane protein 104-like protein	Cflo_N_g10036t1	Pair-rule protein odd-paired
Cflo_N_g3985t1	Calcineurin subunit B type 1	Cflo_N_g10036t1	Pair-rule protein odd-paired
Cflo_N_g4337t1	sterile alpha motif domain-containing protein 11-like	Cflo_N_g2055t1	DNA repair protein XRCC1
Cflo_N_g9218t1	Protein bcn92	Cflo_N_g766t1	zinc finger protein 484-like isoform X1
Cflo_N_g3621t1	Peptidyl-prolyl cis-trans isomerase-like 2	Cflo_N_g15611t1	Origin recognition complex subunit 2
Cflo_N_g7892t1	NTF2-related export protein	Cflo_N_g10828t1	Protein bric-a-brac 2
Cflo_N_g4337t1	sterile alpha motif domain-containing protein 11-like	Cflo_N_g10828t1	Protein bric-a-brac 2
Cflo_N_g5634t1	Cell division protein kinase 2	Cflo_N_g10828t1	Protein bric-a-brac 2
Cflo_N_g10565t2	Probable Ufm1-specific protease 2	Cflo_N_g10828t1	Protein bric-a-brac 2
Cflo_N_g2419t1	Sphingosine-1-phosphate lyase	Cflo_N_g10828t1	Protein bric-a-brac 2
Cflo_N_g3621t1	Peptidyl-prolyl cis-trans isomerase-like 2	Cflo_N_g10828t1	Protein bric-a-brac 2
Cflo_N_g11706t1	Cytochrome P450 6A1	Cflo_N_g10828t1	Protein bric-a-brac 2
Cflo_N_g504t1	Carbonic anhydrase 2	Cflo_N_g10828t1	Protein bric-a-brac 2
Cflo_N_g109t1	Kynurenine formamidase	Cflo_N_g10828t1	Protein bric-a-brac 2
Cflo_N_g13037t1	Phosphatidylinositol 4-kinase type 2-beta	Cflo_N_g10828t1	Protein bric-a-brac 2
Cflo_N_g2952t2	Extracellular domains-containing protein	Cflo_N_g10828t1	Protein bric-a-brac 2
Cflo_N_g5211t3	Gamma-aminobutyric acid receptor subunit beta	Cflo_N_g10828t1	Protein bric-a-brac 2
Cflo_N_g26t2	protein dead ringer-like isoform X1	Cflo_N_g10828t1	Protein bric-a-brac 2
Cflo_N_g10565t2	Probable Ufm1-specific protease 2	Cflo_N_g754t1	Pro-resilin
Cflo_N_g10565t2	Probable Ufm1-specific protease 2	Cflo_N_g7403t1	A kinase anchor protein 10, mitochondrial
Cflo_N_g1449t1	gamma-aminobutyric acid receptor alpha-like	Cflo_N_g1474t1	Heat shock protein beta-1
Cflo_N_g7892t1	NTF2-related export protein	Cflo_N_g10134t1	ADP-ribosylation factor-like protein 2
Cflo_N_g2774t1	Cat eye syndrome critical region protein 1	Cflo_N_g12279t1	Signal peptidase complex catalytic subunit SEC11C
Cflo_N_g2774t1	Cat eye syndrome critical region protein 1	Cflo_N_g9497t1	Prolactin-releasing peptide receptor
Cflo_N_g9516t1	Mitochondrial ribonuclease P protein 3	Cflo_N_g3802t1	Glutamine and serine-rich protein 1
Cflo_N_g9516t1	Mitochondrial ribonuclease P protein 3	Cflo_N_g3802t2	Glutamine and serine-rich protein 1
Cflo_N_g2774t1	Cat eye syndrome critical region protein 1	Cflo_N_g3802t1	Glutamine and serine-rich protein 1
Cflo_N_g2774t1	Cat eye syndrome critical region protein 1	Cflo_N_g3802t2	Glutamine and serine-rich protein 1
Cflo_N_g11777t1	flocculation protein FLO11-like	Cflo_N_g3802t1	Glutamine and serine-rich protein 1
Cflo_N_g11777t1	flocculation protein FLO11-like	Cflo_N_g3802t2	Glutamine and serine-rich protein 1
Cflo_N_g816t1	Chitin_bind_3 domain containing protein	Cflo_N_g23t1	Cyclin-K, putative
Cflo_N_g2413t1	Aldose reductase	Cflo_N_g23t1	Cyclin-K, putative
Cflo_N_g11000t1	RUN domain-containing protein 1	Cflo_N_g23t1	Cyclin-K, putative
Cflo_N_g11777t1	flocculation protein FLO11-like	Cflo_N_g23t1	Cyclin-K, putative
Cflo_N_g2413t1	Aldose reductase	Cflo_N_g15021t1	Alpha-N-acetylgalactosaminidase
Cflo_N_g2296t1	inward rectifier potassium channel 2-like	Cflo_N_g15021t1	Alpha-N-acetylgalactosaminidase
Cflo_N_g4389t1	Putative serine/threonine phosphatase	Cflo_N_g2097t1	Putative E3 ubiquitin-protein ligase UBR7
Cflo_N_g4899t1	Golgi SNAP receptor complex member 1	Cflo_N_g6489t1	WW domain-containing oxidoreductase
Cflo_N_g4337t1	sterile alpha motif domain-containing protein 11-like	Cflo_N_g11132t1	HpaII tinys locus 9c protein
Cflo_N_g11706t1	Cytochrome P450 6A1	Cflo_N_g11132t1	HpaII tinys locus 9c protein
Cflo_N_g4906t1	D-arabinose 1-dehydrogenase	Cflo_N_g11132t1	HpaII tinys locus 9c protein
Cflo_N_g6243t1	Probable dimethyladenosine transferase	Cflo_N_g11132t1	HpaII tinys locus 9c protein
Cflo_N_g13037t1	Phosphatidylinositol 4-kinase type 2-beta	Cflo_N_g11132t1	HpaII tinys locus 9c protein
Cflo_N_g4337t1	sterile alpha motif domain-containing protein 11-like	Cflo_N_g4431t1	transketolase-like protein 2-like isoform 3
Cflo_N_g109t1	Kynurenine formamidase	Cflo_N_g4431t1	transketolase-like protein 2-like isoform 3
Cflo_N_g13037t1	Phosphatidylinositol 4-kinase type 2-beta	Cflo_N_g4431t1	transketolase-like protein 2-like isoform 3
Cflo_N_g11706t1	Cytochrome P450 6A1	Cflo_N_g9254t1	Histone-lysine N-methyltransferase trr
Cflo_N_g6438t5	mediator of DNA damage checkpoint protein 1 isoform X18	Cflo_N_g7053t1	TBC1 domain family member 23
Cflo_N_g6438t3	mediator of DNA damage checkpoint protein 1 isoform X19	Cflo_N_g7053t1	TBC1 domain family member 23
Cflo_N_g6438t1	mediator of DNA damage checkpoint protein 1 isoform X19	Cflo_N_g7053t1	TBC1 domain family member 23
Cflo_N_g9949t1	ATPase family AAA domain-containing protein 3	Cflo_N_g3992t1	Nuclear receptor-binding protein-like protein
Cflo_N_g5127t1	microtubule-associated protein futsch-like isoform X9	Cflo_N_g3992t1	Nuclear receptor-binding protein-like protein
Cflo_N_g13532t1	DNA topoisomerase	Cflo_N_g5839t3	Aryl hydrocarbon receptor nuclear translocator-like protein
Cflo_N_g9516t1	Mitochondrial ribonuclease P protein 3	Cflo_N_g8044t1	Mediator of RNA polymerase II transcription subunit 29
Cflo_N_g3611t1	RING finger protein 10	Cflo_N_g10273t1	ubiquitin-conjugating enzyme E2 W-like
Cflo_N_g7466t1	Probable ATP-dependent RNA helicase DDX49	Cflo_N_g1098t1	similar to geminin [Tribolium castaneum]_x0001_gb|EFA08619.1| hypothetical protein TcasGA2_TC006282 [Tribolium castaneum]
Cflo_N_g2774t1	Cat eye syndrome critical region protein 1	Cflo_N_g370t1	Mpv17-like protein
Cflo_N_g8352t1	39S ribosomal protein L43, mitochondrial	Cflo_N_g6267t1	Prefoldin subunit 3
Cflo_N_g2413t1	Aldose reductase	Cflo_N_g175t1	Transmembrane protein C20orf108
Cflo_N_g8432t1	THO complex subunit 1	Cflo_N_g1163t1	diphthamide biosynthesis protein 1-like
Cflo_N_g8432t1	THO complex subunit 1	Cflo_N_g5801t1	TRAF-interacting protein-like
Cflo_N_g13997t1	regulating synaptic membrane exocytosis protein 1-like isoform X3	Cflo_N_g7092t1	AAEL005513-PA
Cflo_N_g8432t1	THO complex subunit 1	Cflo_N_g7511t1	Sorting nexin-2
Cflo_N_g12194t1	Protein CASC3	Cflo_N_g1532t1	Nucleolysin TIAR
Cflo_N_g991t1	Probable tyrosyl-tRNA synthetase, mitochondrial	Cflo_N_g9415t1	DNA-binding protein Ets97D
Cflo_N_g5243t1	Syntaxin-17	Cflo_N_g9415t1	DNA-binding protein Ets97D
Cflo_N_g14460t1	Nucleoside diphosphate-linked moiety X motif 18	Cflo_N_g10518t1	Mothers against decapentaplegic-like protein 3
Cflo_N_g2826t10	voltage-dependent calcium channel type A subunit alpha-1 isoform X12	Cflo_N_g9737t1	DNA-binding protein Ewg, putative
Cflo_N_g3820t1	Hemicentin-1	Cflo_N_g9737t1	DNA-binding protein Ewg, putative
Cflo_N_g12861t1	probable U3 small nucleolar RNA-associated protein 11-like	Cflo_N_g10109t1	tubulin--tyrosine ligase-like protein 12-like
Cflo_N_g5432t1	NECAP-like protein	Cflo_N_g10357t1	Soluble guanylate cyclase 89Da
Cflo_N_g2826t10	voltage-dependent calcium channel type A subunit alpha-1 isoform X12	Cflo_N_g13085t1	Peptidyl-prolyl cis-trans isomerase, mitochondrial
Cflo_N_g9572t1	RING finger protein 121	Cflo_N_g13085t1	Peptidyl-prolyl cis-trans isomerase, mitochondrial
Cflo_N_g1990t1	NADH dehydrogenase [ubiquinone] 1 beta subcomplex subunit 3	Cflo_N_g7392t1	Sodium-independent sulfate anion transporter
Cflo_N_g12352t1	Endoplasmic reticulum protein ERp29	Cflo_N_g7392t1	Sodium-independent sulfate anion transporter
Cflo_N_g1525t1	ATP-dependent DNA helicase Q4	Cflo_N_g9454t1	protein argonaute 14-like
Cflo_N_g1525t1	ATP-dependent DNA helicase Q4	Cflo_N_g15021t1	Alpha-N-acetylgalactosaminidase
Cflo_N_g1525t1	ATP-dependent DNA helicase Q4	Cflo_N_g822t2	Cerebellar degeneration-related protein 2-like protein
Cflo_N_g1525t1	ATP-dependent DNA helicase Q4	Cflo_N_g2271t2	DUF2365 domain containing protein
Cflo_N_g1525t1	ATP-dependent DNA helicase Q4	Cflo_N_g2271t1	DUF2365 domain containing protein
Cflo_N_g1525t1	ATP-dependent DNA helicase Q4	Cflo_N_g11679t1	Succinyl-CoA ligase [ADP-forming] subunit beta, mitochondrial
Cflo_N_g1525t1	ATP-dependent DNA helicase Q4	Cflo_N_g7798t2	RNA-binding protein 24-like isoformX2
Cflo_N_g1525t1	ATP-dependent DNA helicase Q4	Cflo_N_g7798t1	RNA-binding protein 24-like isoform X3
Cflo_N_g1525t1	ATP-dependent DNA helicase Q4	Cflo_N_g4557t1	Serine proteinase stubble
Cflo_N_g4899t1	Golgi SNAP receptor complex member 1	Cflo_N_g11612t1	RAC GTPase, putative
Cflo_N_g2413t1	Aldose reductase	Cflo_N_g4693t1	DNA-binding protein RFX7
Cflo_N_g9516t1	Mitochondrial ribonuclease P protein 3	Cflo_N_g4693t1	DNA-binding protein RFX7
Cflo_N_g11777t1	flocculation protein FLO11-like	Cflo_N_g4693t1	DNA-binding protein RFX7
Cflo_N_g9516t1	Mitochondrial ribonuclease P protein 3	Cflo_N_g2674t1	Transcription initiation factor TFIID subunit 12
Cflo_N_g8432t1	THO complex subunit 1	Cflo_N_g2674t1	Transcription initiation factor TFIID subunit 12
Cflo_N_g3821t1	similar to CG34351 CG34351-PC	Cflo_N_g2674t1	Transcription initiation factor TFIID subunit 12
Cflo_N_g3877t1	Putative inorganic phosphate cotransporter	Cflo_N_g1650t1	NADH dehydrogenase [ubiquinone] 1 alpha subcomplex assembly factor 3
Cflo_N_g8432t1	THO complex subunit 1	Cflo_N_g1650t1	NADH dehydrogenase [ubiquinone] 1 alpha subcomplex assembly factor 3
Cflo_N_g9883t1	Importin-4	Cflo_N_g1650t1	NADH dehydrogenase [ubiquinone] 1 alpha subcomplex assembly factor 3
Cflo_N_g5338t1	UPF0551 protein C8orf38-like protein, mitochondrial	Cflo_N_g1650t1	NADH dehydrogenase [ubiquinone] 1 alpha subcomplex assembly factor 3
Cflo_N_g11777t1	flocculation protein FLO11-like	Cflo_N_g1650t1	NADH dehydrogenase [ubiquinone] 1 alpha subcomplex assembly factor 3
Cflo_N_g2413t1	Aldose reductase	Cflo_N_g1417t1	Pupal cuticle protein C1B
Cflo_N_g9516t1	Mitochondrial ribonuclease P protein 3	Cflo_N_g1417t1	Pupal cuticle protein C1B
Cflo_N_g9883t1	Importin-4	Cflo_N_g1417t1	Pupal cuticle protein C1B
Cflo_N_g5338t1	UPF0551 protein C8orf38-like protein, mitochondrial	Cflo_N_g1417t1	Pupal cuticle protein C1B
Cflo_N_g2774t1	Cat eye syndrome critical region protein 1	Cflo_N_g1417t1	Pupal cuticle protein C1B
Cflo_N_g11777t1	flocculation protein FLO11-like	Cflo_N_g1417t1	Pupal cuticle protein C1B
Cflo_N_g9516t1	Mitochondrial ribonuclease P protein 3	Cflo_N_g5850t1	ADP-ribosylation factor-like protein 6-interacting protein 1
Cflo_N_g9516t1	Mitochondrial ribonuclease P protein 3	Cflo_N_g1418t1	MORN repeat-containing protein 4
Cflo_N_g8432t1	THO complex subunit 1	Cflo_N_g3143t1	pfam07841, DM4_12, DM4/DM12 family
Cflo_N_g8432t1	THO complex subunit 1	Cflo_N_g9894t1	Mitotic spindle assembly checkpoint protein MAD2B
Cflo_N_g9422t1	Autophagy-related protein 9A	Cflo_N_g3787t1	PRKCA-binding protein
Cflo_N_g6243t1	Probable dimethyladenosine transferase	Cflo_N_g9392t1	protein AATF-like
Cflo_N_g12861t1	probable U3 small nucleolar RNA-associated protein 11-like	Cflo_N_g9392t1	protein AATF-like
Cflo_N_g7466t1	Probable ATP-dependent RNA helicase DDX49	Cflo_N_g9392t1	protein AATF-like
Cflo_N_g3459t1	cytochrome c oxidase assembly protein COX16 homolog, mitochondrial-like	Cflo_N_g13041t1	V-type proton ATPase subunit B
Cflo_N_g14460t1	Nucleoside diphosphate-linked moiety X motif 18	Cflo_N_g2752t1	H/ACA ribonucleoprotein complex non-core subunit NAF1
Cflo_N_g7524t1	Nucleolar GTP-binding protein 2	Cflo_N_g2752t1	H/ACA ribonucleoprotein complex non-core subunit NAF1
Cflo_N_g13031t1	Protein PTCD3-like protein, mitochondrial	Cflo_N_g12424t1	Transcription factor HES-4
Cflo_N_g1242t1	Protein FAM76A	Cflo_N_g12424t1	Transcription factor HES-4
Cflo_N_g9516t1	Mitochondrial ribonuclease P protein 3	Cflo_N_g12424t1	Transcription factor HES-4
Cflo_N_g9516t1	Mitochondrial ribonuclease P protein 3	Cflo_N_g6505t1	Succinate-semialdehyde dehydrogenase, mitochondrial
Cflo_N_g11118t1	Putative apoptosis-inducing factor 1, mitochondrial	Cflo_N_g10861t1	Eukaryotic translation initiation factor 4E
Cflo_N_g2419t1	Sphingosine-1-phosphate lyase	Cflo_N_g7365t1	Cyclin-C
Cflo_N_g13997t1	regulating synaptic membrane exocytosis protein 1-like isoform X3	Cflo_N_g7365t1	Cyclin-C
Cflo_N_g5724t1	Sarcoplasmic calcium-binding protein 1	Cflo_N_g7365t1	Cyclin-C
Cflo_N_g6522t1	zinc finger protein 846-like	Cflo_N_g7365t1	Cyclin-C
Cflo_N_g8432t1	THO complex subunit 1	Cflo_N_g7365t1	Cyclin-C
Cflo_N_g5338t1	UPF0551 protein C8orf38-like protein, mitochondrial	Cflo_N_g7365t1	Cyclin-C
Cflo_N_g816t1	Chitin_bind_3 domain containing protein	Cflo_N_g3521t1	UPF0693 protein C10orf32 homolog
Cflo_N_g11000t1	RUN domain-containing protein 1	Cflo_N_g3521t1	UPF0693 protein C10orf32 homolog
Cflo_N_g816t1	Chitin_bind_3 domain containing protein	Cflo_N_g7277t1	Lectizyme
Cflo_N_g5778t1	THO complex subunit 5-like protein	Cflo_N_g7277t1	Lectizyme
Cflo_N_g9516t1	Mitochondrial ribonuclease P protein 3	Cflo_N_g8939t1	Akirin
Cflo_N_g8432t1	THO complex subunit 1	Cflo_N_g8939t1	Akirin
Cflo_N_g8432t1	THO complex subunit 1	Cflo_N_g2016t1	Glutathione S-transferase theta-1
Cflo_N_g9516t1	Mitochondrial ribonuclease P protein 3	Cflo_N_g6274t1	COMM domain-containing protein 10
Cflo_N_g3877t1	Putative inorganic phosphate cotransporter	Cflo_N_g9021t1	ADP-ribosylation factor-like protein 6
Cflo_N_g8432t1	THO complex subunit 1	Cflo_N_g9021t1	ADP-ribosylation factor-like protein 6
Cflo_N_g4723t1	syntaxin-8-like isoform 1	Cflo_N_g5792t3	Reticulon-like protein
Cflo_N_g10890t1	Guanine nucleotide-binding protein subunit gamma	Cflo_N_g5792t3	Reticulon-like protein
Cflo_N_g9516t1	Mitochondrial ribonuclease P protein 3	Cflo_N_g5792t3	Reticulon-like protein
Cflo_N_g2774t1	Cat eye syndrome critical region protein 1	Cflo_N_g13093t1	Larval cuticle protein A3A
Cflo_N_g2774t1	Cat eye syndrome critical region protein 1	Cflo_N_g4563t1	Peptidyl-prolyl cis-trans isomerase
Cflo_N_g1020t1	Fork head domain transcription factor slp2	Cflo_N_g2478t1	nucleolysin TIA-1 isoform p40-like isoform X9
Cflo_N_g12499t1	Lipase	Cflo_N_g432t1	Kv channel-interacting protein 1
Cflo_N_g2880t1	Nucleolar pre-ribosomal-associated protein 1	Cflo_N_g1074t1	Importin subunit alpha
Cflo_N_g2826t10	voltage-dependent calcium channel type A subunit alpha-1 isoform X12	Cflo_N_g6774t1	Coiled-coil domain-containing protein 65
Cflo_N_g13997t1	regulating synaptic membrane exocytosis protein 1-like isoform X3	Cflo_N_g9512t1	Kinesin light chain 1
Cflo_N_g13997t1	regulating synaptic membrane exocytosis protein 1-like isoform X3	Cflo_N_g9512t2	Kinesin light chain 1
Cflo_N_g2826t10	voltage-dependent calcium channel type A subunit alpha-1 isoform X12	Cflo_N_g7745t1	transcription factor hamlet-like, partial
Cflo_N_g5211t3	Gamma-aminobutyric acid receptor subunit beta	Cflo_N_g13226t1	Cytochrome b5 reductase 4
Cflo_N_g8432t1	THO complex subunit 1	Cflo_N_g13542t1	Inosine-5'-monophosphate dehydrogenase
Cflo_N_g3621t1	Peptidyl-prolyl cis-trans isomerase-like 2	Cflo_N_g8541t1	3-phosphoinositide-dependent protein kinase 1
Cflo_N_g2396t1	Methyltrn_RNA_3 domain containing protein	Cflo_N_g8541t1	3-phosphoinositide-dependent protein kinase 1
Cflo_N_g2396t1	Methyltrn_RNA_3 domain containing protein	Cflo_N_g3196t1	pancreatic lipase-related protein 1-like
Cflo_N_g2396t1	Methyltrn_RNA_3 domain containing protein	Cflo_N_g6534t1	dnaJ homolog subfamily C member 21-like, partial
Cflo_N_g2396t1	Methyltrn_RNA_3 domain containing protein	Cflo_N_g3406t1	Serine/threonine-protein kinase 11
Cflo_N_g816t1	Chitin_bind_3 domain containing protein	Cflo_N_g4974t1	Protein yellow
Cflo_N_g11603t1	Oxysterol-binding protein	Cflo_N_g4974t1	Protein yellow
Cflo_N_g6636t1	UPF0364 protein C6orf211-like protein	Cflo_N_g4974t1	Protein yellow
Cflo_N_g6361t1	Protein Wnt	Cflo_N_g4974t1	Protein yellow
Cflo_N_g9883t1	Importin-4	Cflo_N_g4974t1	Protein yellow
Cflo_N_g9701t1	Vesicle transport protein GOT1B	Cflo_N_g4974t1	Protein yellow
Cflo_N_g2396t1	Methyltrn_RNA_3 domain containing protein	Cflo_N_g5956t1	Para-nitrobenzyl esterase; AltName: Full=Intracellular esterase B; AltName: Full=PNB carboxy-esterase; Short=PNBCE
Cflo_N_g3621t1	Peptidyl-prolyl cis-trans isomerase-like 2	Cflo_N_g3284t1	Protein cereblon
Cflo_N_g3621t1	Peptidyl-prolyl cis-trans isomerase-like 2	Cflo_N_g3284t2	Protein cereblon
Cflo_N_g2396t1	Methyltrn_RNA_3 domain containing protein	Cflo_N_g3284t1	Protein cereblon
Cflo_N_g2396t1	Methyltrn_RNA_3 domain containing protein	Cflo_N_g3284t2	Protein cereblon
Cflo_N_g4337t1	sterile alpha motif domain-containing protein 11-like	Cflo_N_g1036t1	UPF0676 protein C1494.01
Cflo_N_g2826t10	voltage-dependent calcium channel type A subunit alpha-1 isoform X12	Cflo_N_g1036t1	UPF0676 protein C1494.01
Cflo_N_g3820t1	Hemicentin-1	Cflo_N_g1036t1	UPF0676 protein C1494.01
Cflo_N_g4143t1	Glyoxalase domain-containing protein 4	Cflo_N_g4316t1	Protein phosphatase 1G
Cflo_N_g2952t2	Extracellular domains-containing protein	Cflo_N_g4316t1	Protein phosphatase 1G
Cflo_N_g6093t1	AAEL007885-PA	Cflo_N_g12932t1	Cysteinyl-tRNA synthetase, cytoplasmic
Cflo_N_g5211t3	Gamma-aminobutyric acid receptor subunit beta	Cflo_N_g12932t1	Cysteinyl-tRNA synthetase, cytoplasmic
Cflo_N_g816t1	Chitin_bind_3 domain containing protein	Cflo_N_g8852t1	pfam00651, BTB, BTB/POZ domain
Cflo_N_g11603t1	Oxysterol-binding protein	Cflo_N_g8852t1	pfam00651, BTB, BTB/POZ domain
Cflo_N_g6636t1	UPF0364 protein C6orf211-like protein	Cflo_N_g8852t1	pfam00651, BTB, BTB/POZ domain
Cflo_N_g5724t1	Sarcoplasmic calcium-binding protein 1	Cflo_N_g8852t1	pfam00651, BTB, BTB/POZ domain
Cflo_N_g816t1	Chitin_bind_3 domain containing protein	Cflo_N_g13867t1	Mediator of RNA polymerase II transcription subunit 15
Cflo_N_g13031t1	Protein PTCD3-like protein, mitochondrial	Cflo_N_g13867t1	Mediator of RNA polymerase II transcription subunit 15
Cflo_N_g9776t1	Putative zinc finger protein	Cflo_N_g13867t1	Mediator of RNA polymerase II transcription subunit 15
Cflo_N_g3837t1	GTP-binding protein 5	Cflo_N_g13867t1	Mediator of RNA polymerase II transcription subunit 15
Cflo_N_g13765t1	GTP-binding protein Di-Ras2	Cflo_N_g14626t1	Guanine nucleotide-binding protein G(I) subunit alpha
Cflo_N_g13765t1	GTP-binding protein Di-Ras2	Cflo_N_g7222t1	Guanine nucleotide-binding protein G(O) subunit alpha
Cflo_N_g13765t1	GTP-binding protein Di-Ras2	Cflo_N_g12670t1	Ras-like GTP-binding protein RhoL
Cflo_N_g13765t1	GTP-binding protein Di-Ras2	Cflo_N_g6911t1	Dual specificity protein phosphatase 12
Cflo_N_g13765t1	GTP-binding protein Di-Ras2	Cflo_N_g13750t1	Dual specificity protein phosphatase 22
Cflo_N_g13765t1	GTP-binding protein Di-Ras2	Cflo_N_g594t1	tetratricopeptide repeat protein 27-like
Cflo_N_g13765t1	GTP-binding protein Di-Ras2	Cflo_N_g11612t1	RAC GTPase, putative
Cflo_N_g4072t2	SAM and SH3 domain-containing protein 1	Cflo_N_g4899t1	Golgi SNAP receptor complex member 1
Cflo_N_g9919t3	AMP deaminase 2	Cflo_N_g14504t1	Lysosomal aspartic protease
Cflo_N_g9919t3	AMP deaminase 2	Cflo_N_g11138t2	F-box/LRR-repeat protein 2
Cflo_N_g5308t1	Putative serine/threonine-protein kinase C05D10.2	Cflo_N_g13867t1	Mediator of RNA polymerase II transcription subunit 15
Cflo_N_g8331t1	ADP-ribose pyrophosphatase, mitochondrial	Cflo_N_g432t1	Kv channel-interacting protein 1
Cflo_N_g6093t1	AAEL007885-PA	Cflo_N_g9751t1	protein PIH1D3-like
Cflo_N_g4389t1	Putative serine/threonine phosphatase	Cflo_N_g11532t1	ras-related protein Rab-2-like
Cflo_N_g9516t1	Mitochondrial ribonuclease P protein 3	Cflo_N_g8409t1	histone-lysine N-methyltransferase, H3 lysine-79 specific isoform X1
Cflo_N_g9516t1	Mitochondrial ribonuclease P protein 3	Cflo_N_g8409t4	histone-lysine N-methyltransferase, H3 lysine-79 specific isoform X1
Cflo_N_g9516t1	Mitochondrial ribonuclease P protein 3	Cflo_N_g11283t1	Uncharacterized Golgi apparatus membrane protein-like protein CG5021
Cflo_N_g2774t1	Cat eye syndrome critical region protein 1	Cflo_N_g11356t2	Nose resistant to fluoxetine protein 6
Cflo_N_g2419t1	Sphingosine-1-phosphate lyase	Cflo_N_g1036t1	UPF0676 protein C1494.01
Cflo_N_g3621t1	Peptidyl-prolyl cis-trans isomerase-like 2	Cflo_N_g1036t1	UPF0676 protein C1494.01
Cflo_N_g9761t1	DNA-directed RNA polymerase I subunit RPA49	Cflo_N_g1036t1	UPF0676 protein C1494.01
Cflo_N_g9261t1	Double-stranded RNA-specific editase 1	Cflo_N_g1036t1	UPF0676 protein C1494.01
Cflo_N_g5724t1	Sarcoplasmic calcium-binding protein 1	Cflo_N_g1036t1	UPF0676 protein C1494.01
Cflo_N_g11122t1	Cell adhesion molecule AbsCAM-Ig7B	Cflo_N_g1036t1	UPF0676 protein C1494.01
Cflo_N_g2396t1	Methyltrn_RNA_3 domain containing protein	Cflo_N_g1036t1	UPF0676 protein C1494.01
Cflo_N_g4899t1	Golgi SNAP receptor complex member 1	Cflo_N_g1624t1	Solute carrier family 22 member 4
Cflo_N_g9516t1	Mitochondrial ribonuclease P protein 3	Cflo_N_g1624t1	Solute carrier family 22 member 4
Cflo_N_g11122t1	Cell adhesion molecule AbsCAM-Ig7B	Cflo_N_g3494t1	TOM1-like protein 2
Cflo_N_g2826t10	voltage-dependent calcium channel type A subunit alpha-1 isoform X12	Cflo_N_g9433t1	Importin subunit alpha-7
Cflo_N_g9779t2	RNA pseudouridylate synthase domain-containing protein 2	Cflo_N_g9433t1	Importin subunit alpha-7
Cflo_N_g8428t1	Putative ribosomal RNA methyltransferase CG11447	Cflo_N_g13867t1	Mediator of RNA polymerase II transcription subunit 15
Cflo_N_g3726t1	Ras GTPase-activating protein 1	Cflo_N_g13867t1	Mediator of RNA polymerase II transcription subunit 15
Cflo_N_g12834t1	protein Skeletor, isoforms D/E-like	Cflo_N_g13867t1	Mediator of RNA polymerase II transcription subunit 15
Cflo_N_g9572t1	RING finger protein 121	Cflo_N_g5313t1	Metal regulatory transcription factor 1
Cflo_N_g8428t1	Putative ribosomal RNA methyltransferase CG11447	Cflo_N_g5313t1	Metal regulatory transcription factor 1
Cflo_N_g14858t1	Lipase member H-A	Cflo_N_g1980t1	dynein intermediate chain 2, ciliary-like
Cflo_N_g14460t1	Nucleoside diphosphate-linked moiety X motif 18	Cflo_N_g1262t1	protein hunchback-like
Cflo_N_g2638t1	Macrophage MHC class I receptor 2-like protein	Cflo_N_g13035t1	Signal transducer and activator of transcription
Cflo_N_g6636t1	UPF0364 protein C6orf211-like protein	Cflo_N_g13035t1	Signal transducer and activator of transcription
Cflo_N_g2096t1	Ubiquitin carboxyl-terminal hydrolase	Cflo_N_g13035t1	Signal transducer and activator of transcription
Cflo_N_g2096t2	Ubiquitin carboxyl-terminal hydrolase	Cflo_N_g13035t1	Signal transducer and activator of transcription
Cflo_N_g11292t1	CCR4-NOT transcription complex subunit 2	Cflo_N_g13035t1	Signal transducer and activator of transcription
Cflo_N_g11000t1	RUN domain-containing protein 1	Cflo_N_g13035t1	Signal transducer and activator of transcription
Cflo_N_g9883t1	Importin-4	Cflo_N_g13035t1	Signal transducer and activator of transcription
Cflo_N_g9701t1	Vesicle transport protein GOT1B	Cflo_N_g13035t1	Signal transducer and activator of transcription
Cflo_N_g12834t1	protein Skeletor, isoforms D/E-like	Cflo_N_g13035t1	Signal transducer and activator of transcription
Cflo_N_g3821t1	similar to CG34351 CG34351-PC	Cflo_N_g13035t1	Signal transducer and activator of transcription
Cflo_N_g4844t1	DUF3695 domain containing protein	Cflo_N_g13035t1	Signal transducer and activator of transcription
Cflo_N_g2296t1	inward rectifier potassium channel 2-like	Cflo_N_g13035t1	Signal transducer and activator of transcription
Cflo_N_g10515t1	Solute carrier family 25 member 35	Cflo_N_g13035t1	Signal transducer and activator of transcription
Cflo_N_g8594t1	Proteasome subunit alpha type	Cflo_N_g14163t3	MAP kinase-activated protein kinase 2-like isoform 3
Cflo_N_g8594t1	Proteasome subunit alpha type	Cflo_N_g3808t1	Proteasome subunit alpha type
Cflo_N_g8594t1	Proteasome subunit alpha type	Cflo_N_g5403t1	Proteasome subunit beta type
Cflo_N_g8594t1	Proteasome subunit alpha type	Cflo_N_g13103t1	Proteasome subunit beta type
Cflo_N_g8594t1	Proteasome subunit alpha type	Cflo_N_g12798t1	COP9 signalosome complex subunit, putative
Cflo_N_g8594t1	Proteasome subunit alpha type	Cflo_N_g14178t1	26S proteasome regulatory ATPase subunit 10B
Cflo_N_g8594t1	Proteasome subunit alpha type	Cflo_N_g13948t1	Proteasome subunit beta type
Cflo_N_g8594t1	Proteasome subunit alpha type	Cflo_N_g13118t1	Proteasome subunit beta type
Cflo_N_g5724t1	Sarcoplasmic calcium-binding protein 1	Cflo_N_g8433t2	Collagen alpha-1(XV) chain
Cflo_N_g3877t1	Putative inorganic phosphate cotransporter	Cflo_N_g8433t2	Collagen alpha-1(XV) chain
Cflo_N_g9883t1	Importin-4	Cflo_N_g8433t2	Collagen alpha-1(XV) chain
Cflo_N_g11777t1	flocculation protein FLO11-like	Cflo_N_g8433t2	Collagen alpha-1(XV) chain
Cflo_N_g15607t1	Diamine acetyltransferase 2	Cflo_N_g8433t2	Collagen alpha-1(XV) chain
Cflo_N_g9883t1	Importin-4	Cflo_N_g6842t1	Protein NipSnap
Cflo_N_g1330t1	Serine/threonine-protein kinase pelle	Cflo_N_g9791t1	Mps one binder kinase activator-like 4
Cflo_N_g3877t1	Putative inorganic phosphate cotransporter	Cflo_N_g902t1	Pancreatic lipase-related protein 2
Cflo_N_g7554t1	GE16714	Cflo_N_g5470t1	Protein C20orf11
Cflo_N_g9949t1	ATPase family AAA domain-containing protein 3	Cflo_N_g5470t1	Protein C20orf11
Cflo_N_g3877t1	Putative inorganic phosphate cotransporter	Cflo_N_g11338t1	Serine/threonine-protein phosphatase 4 catalytic subunit
Cflo_N_g3877t1	Putative inorganic phosphate cotransporter	Cflo_N_g8283t1	serine/threonine-protein kinase 32B-like
Cflo_N_g3877t1	Putative inorganic phosphate cotransporter	Cflo_N_g9835t1	Cuticular protein analogous to peritrophins 3-D1
Cflo_N_g3611t1	RING finger protein 10	Cflo_N_g8521t1	Ubiquitin-conjugating enzyme E2-24 kDa
Cflo_N_g9261t1	Double-stranded RNA-specific editase 1	Cflo_N_g9433t1	Importin subunit alpha-7
Cflo_N_g11122t1	Cell adhesion molecule AbsCAM-Ig7B	Cflo_N_g9433t1	Importin subunit alpha-7
Cflo_N_g4337t1	sterile alpha motif domain-containing protein 11-like	Cflo_N_g690t1	Luciferin 4-monooxygenase
Cflo_N_g6243t1	Probable dimethyladenosine transferase	Cflo_N_g690t1	Luciferin 4-monooxygenase
Cflo_N_g2396t1	Methyltrn_RNA_3 domain containing protein	Cflo_N_g690t1	Luciferin 4-monooxygenase
Cflo_N_g2396t1	Methyltrn_RNA_3 domain containing protein	Cflo_N_g12714t1	Hyccin
Cflo_N_g4337t1	sterile alpha motif domain-containing protein 11-like	Cflo_N_g7848t1	T-complex protein 1 subunit gamma
Cflo_N_g3621t1	Peptidyl-prolyl cis-trans isomerase-like 2	Cflo_N_g7848t1	T-complex protein 1 subunit gamma
Cflo_N_g2396t1	Methyltrn_RNA_3 domain containing protein	Cflo_N_g7848t1	T-complex protein 1 subunit gamma
Cflo_N_g2396t1	Methyltrn_RNA_3 domain containing protein	Cflo_N_g7626t1	Zinc finger protein 160
Cflo_N_g9516t1	Mitochondrial ribonuclease P protein 3	Cflo_N_g2980t1	SH3 domain-containing kinase-binding protein 1
Cflo_N_g12194t1	Protein CASC3	Cflo_N_g1427t1	Protein SPT2-like protein
Cflo_N_g12194t1	Protein CASC3	Cflo_N_g10526t1	Cytoplasmic protein NCK1
Cflo_N_g13055t1	Fumarate hydratase, mitochondrial	Cflo_N_g7394t1	FGGY carbohydrate kinase domain-containing protein
Cflo_N_g4899t1	Golgi SNAP receptor complex member 1	Cflo_N_g202t1	Ethanolaminephosphotransferase 1
Cflo_N_g3621t1	Peptidyl-prolyl cis-trans isomerase-like 2	Cflo_N_g12237t1	Leucine-rich repeat-containing protein 16A
Cflo_N_g3621t1	Peptidyl-prolyl cis-trans isomerase-like 2	Cflo_N_g12237t2	Leucine-rich repeat-containing protein 16A
Cflo_N_g13055t1	Fumarate hydratase, mitochondrial	Cflo_N_g12237t1	Leucine-rich repeat-containing protein 16A
Cflo_N_g13055t1	Fumarate hydratase, mitochondrial	Cflo_N_g12237t2	Leucine-rich repeat-containing protein 16A
Cflo_N_g3621t1	Peptidyl-prolyl cis-trans isomerase-like 2	Cflo_N_g11383t1	similar to CG2446 CG2446-PC
Cflo_N_g13055t1	Fumarate hydratase, mitochondrial	Cflo_N_g11383t1	similar to CG2446 CG2446-PC
Cflo_N_g14460t1	Nucleoside diphosphate-linked moiety X motif 18	Cflo_N_g4414t1	Oxysterol-binding protein
Cflo_N_g14460t1	Nucleoside diphosphate-linked moiety X motif 18	Cflo_N_g852t2	Eyes absent-like protein 4
Cflo_N_g14460t1	Nucleoside diphosphate-linked moiety X motif 18	Cflo_N_g13974t1	Serine/threonine-protein kinase PLK4
Cflo_N_g7466t1	Probable ATP-dependent RNA helicase DDX49	Cflo_N_g14441t1	ESF1-like protein
Cflo_N_g4643t1	UNC93-like protein	Cflo_N_g9500t1	Enhancer of filamentation 1
Cflo_N_g13037t1	Phosphatidylinositol 4-kinase type 2-beta	Cflo_N_g2206t1	Molybdenum cofactor sulfurase
Cflo_N_g2452t1	Protein DPCD	Cflo_N_g2206t1	Molybdenum cofactor sulfurase
Cflo_N_g3459t1	cytochrome c oxidase assembly protein COX16 homolog, mitochondrial-like	Cflo_N_g9228t1	UPF0555 protein KIAA0776-like protein
Cflo_N_g5634t1	Cell division protein kinase 2	Cflo_N_g9228t1	UPF0555 protein KIAA0776-like protein
Cflo_N_g2452t1	Protein DPCD	Cflo_N_g9228t1	UPF0555 protein KIAA0776-like protein
Cflo_N_g2664t1	Methylenetetrahydrofolate reductase	Cflo_N_g9228t1	UPF0555 protein KIAA0776-like protein
Cflo_N_g4899t1	Golgi SNAP receptor complex member 1	Cflo_N_g10451t1	Solute carrier organic anion transporter family member 3A1
Cflo_N_g2452t1	Protein DPCD	Cflo_N_g773t1	Splicing factor 3 subunit 1
Cflo_N_g5126t1	Microsomal glutathione S-transferase 1	Cflo_N_g7800t1	Solute carrier organic anion transporter family member 5A1
Cflo_N_g1863t1	dopamine N-acetyltransferase-like	Cflo_N_g8774t1	RING finger protein 157
Cflo_N_g2452t1	Protein DPCD	Cflo_N_g8774t1	RING finger protein 157
Cflo_N_g2664t1	Methylenetetrahydrofolate reductase	Cflo_N_g8774t1	RING finger protein 157
Cflo_N_g13037t1	Phosphatidylinositol 4-kinase type 2-beta	Cflo_N_g9987t1	ATP-dependent RNA helicase DDX42
Cflo_N_g2452t1	Protein DPCD	Cflo_N_g9987t1	ATP-dependent RNA helicase DDX42
Cflo_N_g13037t1	Phosphatidylinositol 4-kinase type 2-beta	Cflo_N_g9892t1	Heterogeneous nuclear ribonucleoprotein U-like protein 1
Cflo_N_g15001t1	Putative DNA-directed RNA polymerases I and III subunit RPAC2	Cflo_N_g529t1	cadherin-87A-like
Cflo_N_g10349t1	Putative DNA-directed RNA polymerases I and III subunit RPAC2	Cflo_N_g529t1	cadherin-87A-like
Cflo_N_g5147t5	ELAV-like protein 4	Cflo_N_g12951t1	Splicing factor 3B subunit 4
Cflo_N_g8812t2	Serine/threonine-protein kinase MST4	Cflo_N_g7775t1	Endocuticle structural glycoprotein SgAbd-1
Cflo_N_g7375t1	Importin-5	Cflo_N_g9185t1	heterogeneous nuclear ribonucleoprotein A1, A2/B1 homolog isoform X3
Cflo_N_g7375t1	Importin-5	Cflo_N_g9185t2	heterogeneous nuclear ribonucleoprotein A1, A2/B1 homolog isoform X3
Cflo_N_g7375t1	Importin-5	Cflo_N_g10601t1	Polyadenylate-binding protein 1
Cflo_N_g7375t1	Importin-5	Cflo_N_g6196t1	TAR DNA-binding protein 43
Cflo_N_g7375t1	Importin-5	Cflo_N_g5147t5	ELAV-like protein 4
Cflo_N_g7375t1	Importin-5	Cflo_N_g805t1	RNA-binding protein squid
Cflo_N_g3877t1	Putative inorganic phosphate cotransporter	Cflo_N_g10893t1	NADPH oxidase 5
Cflo_N_g5211t3	Gamma-aminobutyric acid receptor subunit beta	Cflo_N_g11383t1	similar to CG2446 CG2446-PC
Cflo_N_g4899t1	Golgi SNAP receptor complex member 1	Cflo_N_g736t1	CDKAL1-like protein
Cflo_N_g12194t1	Protein CASC3	Cflo_N_g12094t1	Elongator complex protein 3
Cflo_N_g12194t1	Protein CASC3	Cflo_N_g12094t2	Elongator complex protein 3
Cflo_N_g13055t1	Fumarate hydratase, mitochondrial	Cflo_N_g455t1	Apoptosis-inducing factor 3
Cflo_N_g11603t1	Oxysterol-binding protein	Cflo_N_g7673t1	Hypothetical protein
Cflo_N_g11603t1	Oxysterol-binding protein	Cflo_N_g7673t2	Hypothetical protein
Cflo_N_g12194t1	Protein CASC3	Cflo_N_g7673t1	Hypothetical protein
Cflo_N_g12194t1	Protein CASC3	Cflo_N_g7673t2	Hypothetical protein
Cflo_N_g11000t1	RUN domain-containing protein 1	Cflo_N_g7673t1	Hypothetical protein
Cflo_N_g11000t1	RUN domain-containing protein 1	Cflo_N_g7673t2	Hypothetical protein
Cflo_N_g11777t1	flocculation protein FLO11-like	Cflo_N_g7673t1	Hypothetical protein
Cflo_N_g11777t1	flocculation protein FLO11-like	Cflo_N_g7673t2	Hypothetical protein
Cflo_N_g15607t1	Diamine acetyltransferase 2	Cflo_N_g7673t1	Hypothetical protein
Cflo_N_g15607t1	Diamine acetyltransferase 2	Cflo_N_g7673t2	Hypothetical protein
Cflo_N_g203t1	Coiled-coil-helix-coiled-coil-helix domain-containing protein 7	Cflo_N_g1108t1	zinc finger CCHC domain-containing protein 8 homolog
Cflo_N_g3621t1	Peptidyl-prolyl cis-trans isomerase-like 2	Cflo_N_g1108t1	zinc finger CCHC domain-containing protein 8 homolog
Cflo_N_g9761t1	DNA-directed RNA polymerase I subunit RPA49	Cflo_N_g1108t1	zinc finger CCHC domain-containing protein 8 homolog
Cflo_N_g7915t1	protein FAM50 homolog	Cflo_N_g1108t1	zinc finger CCHC domain-containing protein 8 homolog
Cflo_N_g4906t1	D-arabinose 1-dehydrogenase	Cflo_N_g1108t1	zinc finger CCHC domain-containing protein 8 homolog
Cflo_N_g9261t1	Double-stranded RNA-specific editase 1	Cflo_N_g1108t1	zinc finger CCHC domain-containing protein 8 homolog
Cflo_N_g6243t1	Probable dimethyladenosine transferase	Cflo_N_g1108t1	zinc finger CCHC domain-containing protein 8 homolog
Cflo_N_g12861t1	probable U3 small nucleolar RNA-associated protein 11-like	Cflo_N_g1108t1	zinc finger CCHC domain-containing protein 8 homolog
Cflo_N_g13055t1	Fumarate hydratase, mitochondrial	Cflo_N_g1108t1	zinc finger CCHC domain-containing protein 8 homolog
Cflo_N_g9396t1	Xaa-Pro dipeptidase	Cflo_N_g1108t1	zinc finger CCHC domain-containing protein 8 homolog
Cflo_N_g1492t1	Mediator of RNA polymerase II transcription subunit 25	Cflo_N_g1108t1	zinc finger CCHC domain-containing protein 8 homolog
Cflo_N_g5211t3	Gamma-aminobutyric acid receptor subunit beta	Cflo_N_g1108t1	zinc finger CCHC domain-containing protein 8 homolog
Cflo_N_g2452t1	Protein DPCD	Cflo_N_g12160t1	Nuclear pore complex protein Nup93
Cflo_N_g13037t1	Phosphatidylinositol 4-kinase type 2-beta	Cflo_N_g594t1	tetratricopeptide repeat protein 27-like
Cflo_N_g3459t1	cytochrome c oxidase assembly protein COX16 homolog, mitochondrial-like	Cflo_N_g2049t2	Anaphase-promoting complex subunit 2
Cflo_N_g11201t1	RING finger protein 113A	Cflo_N_g13688t1	probable ATP-dependent RNA helicase DDX10
Cflo_N_g9218t1	Protein bcn92	Cflo_N_g121t1	Nuclear hormone receptor FTZ-F1 beta
Cflo_N_g14460t1	Nucleoside diphosphate-linked moiety X motif 18	Cflo_N_g121t1	Nuclear hormone receptor FTZ-F1 beta
Cflo_N_g4899t1	Golgi SNAP receptor complex member 1	Cflo_N_g2073t1	Chloride channel protein 7
Cflo_N_g11201t1	RING finger protein 113A	Cflo_N_g10645t1	ATP-dependent RNA helicase ddx24-like
Cflo_N_g11201t1	RING finger protein 113A	Cflo_N_g3407t1	Pre-rRNA-processing protein TSR1-like protein
Cflo_N_g12861t1	probable U3 small nucleolar RNA-associated protein 11-like	Cflo_N_g11002t1	Muskelin
Cflo_N_g13647t2	Serpin I2	Cflo_N_g2876t1	GPI mannosyltransferase 4
Cflo_N_g13647t2	Serpin I2	Cflo_N_g9040t1	Vacuolar protein sorting-associated protein 16-like protein
Cflo_N_g13647t2	Serpin I2	Cflo_N_g5734t1	Transmembrane GTPase Marf
Cflo_N_g13647t2	Serpin I2	Cflo_N_g9823t1	Transmembrane protein C17orf28
Cflo_N_g11000t1	RUN domain-containing protein 1	Cflo_N_g9823t1	Transmembrane protein C17orf28
Cflo_N_g6409t1	Soluble NSF attachment protein	Cflo_N_g4899t1	Golgi SNAP receptor complex member 1
Cflo_N_g6409t1	Soluble NSF attachment protein	Cflo_N_g4370t1	visual system homeobox 2 isoform X1
Cflo_N_g6409t1	Soluble NSF attachment protein	Cflo_N_g5440t1	Syntaxin-12
Cflo_N_g889t1	Proteasome subunit alpha type	Cflo_N_g13103t1	Proteasome subunit beta type
Cflo_N_g889t1	Proteasome subunit alpha type	Cflo_N_g11163t1	26S proteasome non-ATPase regulatory subunit 8
Cflo_N_g889t1	Proteasome subunit alpha type	Cflo_N_g13948t1	Proteasome subunit beta type
Cflo_N_g889t1	Proteasome subunit alpha type	Cflo_N_g11231t1	Proteasome subunit beta type
Cflo_N_g889t1	Proteasome subunit alpha type	Cflo_N_g8594t1	Proteasome subunit alpha type
Cflo_N_g14749t1	phosphatidylethanolamine-binding protein homolog F40A3.3-like isoform 1	Cflo_N_g9195t1	Chromobox protein-like protein 5
Cflo_N_g14749t2	phosphatidylethanolamine-binding protein homolog F40A3.3-like isoform 1	Cflo_N_g9195t1	Chromobox protein-like protein 5
Cflo_N_g8428t1	Putative ribosomal RNA methyltransferase CG11447	Cflo_N_g9863t1	Exosome complex exonuclease RRP41
Cflo_N_g9949t1	ATPase family AAA domain-containing protein 3	Cflo_N_g9863t1	Exosome complex exonuclease RRP41
Cflo_N_g2826t10	voltage-dependent calcium channel type A subunit alpha-1 isoform X12	Cflo_N_g2857t1	Cuticle protein 18.6, isoform A
Cflo_N_g3820t1	Hemicentin-1	Cflo_N_g2857t1	Cuticle protein 18.6, isoform A
Cflo_N_g3837t1	GTP-binding protein 5	Cflo_N_g2857t1	Cuticle protein 18.6, isoform A
Cflo_N_g8428t1	Putative ribosomal RNA methyltransferase CG11447	Cflo_N_g2857t1	Cuticle protein 18.6, isoform A
Cflo_N_g5338t1	UPF0551 protein C8orf38-like protein, mitochondrial	Cflo_N_g2857t1	Cuticle protein 18.6, isoform A
Cflo_N_g4844t1	DUF3695 domain containing protein	Cflo_N_g2857t1	Cuticle protein 18.6, isoform A
Cflo_N_g109t1	Kynurenine formamidase	Cflo_N_g3331t1	UPF0558 protein C1orf156-like protein
Cflo_N_g3611t1	RING finger protein 10	Cflo_N_g4913t1	Ubiquitin-conjugating enzyme E2 J2
Cflo_N_g3837t1	GTP-binding protein 5	Cflo_N_g10832t1	Nucleobindin-1
Cflo_N_g12194t1	Protein CASC3	Cflo_N_g10832t1	Nucleobindin-1
Cflo_N_g3621t1	Peptidyl-prolyl cis-trans isomerase-like 2	Cflo_N_g5956t1	Para-nitrobenzyl esterase; AltName: Full=Intracellular esterase B; AltName: Full=PNB carboxy-esterase; Short=PNBCE
Cflo_N_g13055t1	Fumarate hydratase, mitochondrial	Cflo_N_g5956t1	Para-nitrobenzyl esterase; AltName: Full=Intracellular esterase B; AltName: Full=PNB carboxy-esterase; Short=PNBCE
Cflo_N_g6243t1	Probable dimethyladenosine transferase	Cflo_N_g74t1	Eukaryotic translation initiation factor 3 subunit D
Cflo_N_g9516t1	Mitochondrial ribonuclease P protein 3	Cflo_N_g11375t1	Transient receptor potential cation channel protein painless
Cflo_N_g12861t1	probable U3 small nucleolar RNA-associated protein 11-like	Cflo_N_g4146t1	Kinesin-associated protein 3
Cflo_N_g11292t1	CCR4-NOT transcription complex subunit 2	Cflo_N_g6575t1	CCR4-NOT transcription complex subunit 3
Cflo_N_g14346t2	Ubiquitin-conjugating enzyme E2-17 kDa	Cflo_N_g1187t1	Serine/threonine-protein phosphatase 6 regulatory subunit 2
Cflo_N_g5624t1	putative peptidyl-tRNA hydrolase PTRHD1-like	Cflo_N_g1187t1	Serine/threonine-protein phosphatase 6 regulatory subunit 2
Cflo_N_g12352t1	Endoplasmic reticulum protein ERp29	Cflo_N_g1187t1	Serine/threonine-protein phosphatase 6 regulatory subunit 2
Cflo_N_g3820t1	Hemicentin-1	Cflo_N_g13084t1	Nuclear protein localization protein 4-like protein
Cflo_N_g5724t1	Sarcoplasmic calcium-binding protein 1	Cflo_N_g13084t1	Nuclear protein localization protein 4-like protein
Cflo_N_g7832t1	T-complex protein 1 subunit theta	Cflo_N_g13084t1	Nuclear protein localization protein 4-like protein
Cflo_N_g4899t1	Golgi SNAP receptor complex member 1	Cflo_N_g11011t1	serine/threonine-protein kinase/endoribonuclease IRE1-like
Cflo_N_g4899t1	Golgi SNAP receptor complex member 1	Cflo_N_g6364t1	Sodium-driven chloride bicarbonate exchanger
Cflo_N_g6409t1	Soluble NSF attachment protein	Cflo_N_g10742t1	Aldehyde dehydrogenase
Cflo_N_g6409t1	Soluble NSF attachment protein	Cflo_N_g683t1	Nephrin
Cflo_N_g6409t1	Soluble NSF attachment protein	Cflo_N_g9646t1	Transporter
Cflo_N_g6409t1	Soluble NSF attachment protein	Cflo_N_g13223t1	Androgen-induced protein 1
Cflo_N_g6409t1	Soluble NSF attachment protein	Cflo_N_g4873t1	junctophilin-1-like isoformX1
Cflo_N_g6409t1	Soluble NSF attachment protein	Cflo_N_g12265t1	Transmembrane protein 15
Cflo_N_g6409t1	Soluble NSF attachment protein	Cflo_N_g6743t1	Vesicle transport through interaction with t-SNAREs-like protein 1A
Cflo_N_g6409t1	Soluble NSF attachment protein	Cflo_N_g488t1	Hypothetical protein
Cflo_N_g6409t1	Soluble NSF attachment protein	Cflo_N_g5243t1	Syntaxin-17
Cflo_N_g6409t1	Soluble NSF attachment protein	Cflo_N_g11998t2	Rho GTPase-activating protein 1
Cflo_N_g6409t1	Soluble NSF attachment protein	Cflo_N_g8848t1	Syntaxin-12
Cflo_N_g6409t1	Soluble NSF attachment protein	Cflo_N_g4723t1	syntaxin-8-like isoform 1
Cflo_N_g6409t1	Soluble NSF attachment protein	Cflo_N_g5941t1	Vacuolar ATPase assembly integral membrane protein VMA21
Cflo_N_g6409t1	Soluble NSF attachment protein	Cflo_N_g9870t1	Syntaxin-6
Cflo_N_g6409t1	Soluble NSF attachment protein	Cflo_N_g9247t1	Charged multivesicular body protein 3
Cflo_N_g6409t1	Soluble NSF attachment protein	Cflo_N_g8286t1	Vesicle transport protein SEC20
Cflo_N_g6409t1	Soluble NSF attachment protein	Cflo_N_g6293t1	solute carrier family 23 member 1-like
Cflo_N_g6409t1	Soluble NSF attachment protein	Cflo_N_g9782t1	Protein TAPT1-like protein
Cflo_N_g13697t1	40S ribosomal protein S14	Cflo_N_g10945t1	Protein FRA10AC1-like protein
Cflo_N_g5127t1	microtubule-associated protein futsch-like isoform X9	Cflo_N_g8494t1	Proliferating cell nuclear antigen
Cflo_N_g4451t1	Lactase-phlorizin hydrolase	Cflo_N_g8494t1	Proliferating cell nuclear antigen
Cflo_N_g7832t1	T-complex protein 1 subunit theta	Cflo_N_g8494t1	Proliferating cell nuclear antigen
Cflo_N_g13997t1	regulating synaptic membrane exocytosis protein 1-like isoform X3	Cflo_N_g8494t1	Proliferating cell nuclear antigen
Cflo_N_g6272t1	CWF19-like protein 1	Cflo_N_g8494t1	Proliferating cell nuclear antigen
Cflo_N_g4541t1	Arfaptin-2	Cflo_N_g8494t1	Proliferating cell nuclear antigen
Cflo_N_g2413t1	Aldose reductase	Cflo_N_g8494t1	Proliferating cell nuclear antigen
Cflo_N_g4121t1	Carnitine O-acetyltransferase	Cflo_N_g8494t1	Proliferating cell nuclear antigen
Cflo_N_g3313t1	UPF0424 protein	Cflo_N_g8494t1	Proliferating cell nuclear antigen
Cflo_N_g12352t1	Endoplasmic reticulum protein ERp29	Cflo_N_g4509t1	CCR4-NOT transcription complex subunit 6-like-B
Cflo_N_g4899t1	Golgi SNAP receptor complex member 1	Cflo_N_g4509t1	CCR4-NOT transcription complex subunit 6-like-B
Cflo_N_g2826t10	voltage-dependent calcium channel type A subunit alpha-1 isoform X12	Cflo_N_g13885t1	Muscleblind-like protein 3
Cflo_N_g3820t1	Hemicentin-1	Cflo_N_g13885t1	Muscleblind-like protein 3
Cflo_N_g8428t1	Putative ribosomal RNA methyltransferase CG11447	Cflo_N_g13885t1	Muscleblind-like protein 3
Cflo_N_g5537t1	Pleckstrin-like proteiny domain-containing family A member 8	Cflo_N_g10742t1	Aldehyde dehydrogenase
Cflo_N_g1990t1	NADH dehydrogenase [ubiquinone] 1 beta subcomplex subunit 3	Cflo_N_g10742t1	Aldehyde dehydrogenase
Cflo_N_g3384t1	Ectonucleoside triphosphate diphosphohydrolase 5	Cflo_N_g10742t1	Aldehyde dehydrogenase
Cflo_N_g3384t2	Ectonucleoside triphosphate diphosphohydrolase 5	Cflo_N_g10742t1	Aldehyde dehydrogenase
Cflo_N_g4617t1	CAAX prenyl protease 2	Cflo_N_g10742t1	Aldehyde dehydrogenase
Cflo_N_g12556t1	Myosin-M heavy chain	Cflo_N_g4183t2	zinc finger protein 665-like isoform X7
Cflo_N_g5537t1	Pleckstrin-like proteiny domain-containing family A member 8	Cflo_N_g3083t1	Excitatory amino acid transporter
Cflo_N_g1990t1	NADH dehydrogenase [ubiquinone] 1 beta subcomplex subunit 3	Cflo_N_g3083t1	Excitatory amino acid transporter
Cflo_N_g6243t1	Probable dimethyladenosine transferase	Cflo_N_g5854t1	calpain-A-like isoform 4
Cflo_N_g12352t1	Endoplasmic reticulum protein ERp29	Cflo_N_g132t1	AP-3 complex subunit delta-1
Cflo_N_g2664t1	Methylenetetrahydrofolate reductase	Cflo_N_g7847t1	AAEL008725-PA
Cflo_N_g3821t1	similar to CG34351 CG34351-PC	Cflo_N_g10294t1	60 kDa heat shock protein, mitochondrial
Cflo_N_g7528t1	Protein FAM36A	Cflo_N_g6293t1	solute carrier family 23 member 1-like
Cflo_N_g5537t1	Pleckstrin-like proteiny domain-containing family A member 8	Cflo_N_g6293t1	solute carrier family 23 member 1-like
Cflo_N_g1990t1	NADH dehydrogenase [ubiquinone] 1 beta subcomplex subunit 3	Cflo_N_g6293t1	solute carrier family 23 member 1-like
Cflo_N_g7392t1	Sodium-independent sulfate anion transporter	Cflo_N_g6293t1	solute carrier family 23 member 1-like
Cflo_N_g12352t1	Endoplasmic reticulum protein ERp29	Cflo_N_g6293t1	solute carrier family 23 member 1-like
Cflo_N_g4899t1	Golgi SNAP receptor complex member 1	Cflo_N_g6293t1	solute carrier family 23 member 1-like
Cflo_N_g3459t1	cytochrome c oxidase assembly protein COX16 homolog, mitochondrial-like	Cflo_N_g10406t1	Soma ferritin
Cflo_N_g2296t1	inward rectifier potassium channel 2-like	Cflo_N_g9454t1	protein argonaute 14-like
Cflo_N_g3459t1	cytochrome c oxidase assembly protein COX16 homolog, mitochondrial-like	Cflo_N_g9454t1	protein argonaute 14-like
Cflo_N_g2638t1	Macrophage MHC class I receptor 2-like protein	Cflo_N_g9454t1	protein argonaute 14-like
Cflo_N_g452t1	Tyrosine-protein phosphatase 99A	Cflo_N_g9454t1	protein argonaute 14-like
Cflo_N_g203t1	Coiled-coil-helix-coiled-coil-helix domain-containing protein 7	Cflo_N_g9454t1	protein argonaute 14-like
Cflo_N_g13626t1	Peroxiredoxin-6	Cflo_N_g9454t1	protein argonaute 14-like
Cflo_N_g816t1	Chitin_bind_3 domain containing protein	Cflo_N_g981t1	SPRY domain-containing SOCS box protein 1
Cflo_N_g9776t1	Putative zinc finger protein	Cflo_N_g981t1	SPRY domain-containing SOCS box protein 1
Cflo_N_g252t1	unconventional myosin-XV isoform X1	Cflo_N_g981t1	SPRY domain-containing SOCS box protein 1
Cflo_N_g12391t1	Transmembrane protein 104-like protein	Cflo_N_g981t1	SPRY domain-containing SOCS box protein 1
Cflo_N_g8428t1	Putative ribosomal RNA methyltransferase CG11447	Cflo_N_g981t1	SPRY domain-containing SOCS box protein 1
Cflo_N_g1242t1	Protein FAM76A	Cflo_N_g981t1	SPRY domain-containing SOCS box protein 1
Cflo_N_g11000t1	RUN domain-containing protein 1	Cflo_N_g981t1	SPRY domain-containing SOCS box protein 1
Cflo_N_g11777t1	flocculation protein FLO11-like	Cflo_N_g981t1	SPRY domain-containing SOCS box protein 1
Cflo_N_g3820t1	Hemicentin-1	Cflo_N_g3596t1	Exosome complex exonuclease RRP42
Cflo_N_g2413t1	Aldose reductase	Cflo_N_g3596t1	Exosome complex exonuclease RRP42
Cflo_N_g7832t1	T-complex protein 1 subunit theta	Cflo_N_g3596t1	Exosome complex exonuclease RRP42
Cflo_N_g11000t1	RUN domain-containing protein 1	Cflo_N_g3596t1	Exosome complex exonuclease RRP42
Cflo_N_g12352t1	Endoplasmic reticulum protein ERp29	Cflo_N_g2138t1	putative glycerol kinase 3-like
Cflo_N_g13055t1	Fumarate hydratase, mitochondrial	Cflo_N_g5748t1	ADP-ribosylation factor-binding protein GGA1
Cflo_N_g11122t1	Cell adhesion molecule AbsCAM-Ig7B	Cflo_N_g4882t2	MAGUK p55 subfamily member 2
Cflo_N_g2396t1	Methyltrn_RNA_3 domain containing protein	Cflo_N_g434t1	Alpha-aminoadipic semialdehyde synthase, mitochondrial
Cflo_N_g7898t1	mRNA turnover protein 4 homolog	Cflo_N_g7196t1	Protein winged eye
Cflo_N_g3621t1	Peptidyl-prolyl cis-trans isomerase-like 2	Cflo_N_g7196t1	Protein winged eye
Cflo_N_g6243t1	Probable dimethyladenosine transferase	Cflo_N_g7196t1	Protein winged eye
Cflo_N_g2396t1	Methyltrn_RNA_3 domain containing protein	Cflo_N_g7196t1	Protein winged eye
Cflo_N_g13037t1	Phosphatidylinositol 4-kinase type 2-beta	Cflo_N_g7196t1	Protein winged eye
Cflo_N_g2396t1	Methyltrn_RNA_3 domain containing protein	Cflo_N_g5222t1	Tyrosine 3-monooxygenase
Cflo_N_g2396t1	Methyltrn_RNA_3 domain containing protein	Cflo_N_g5222t2	Tyrosine 3-monooxygenase
Cflo_N_g3621t1	Peptidyl-prolyl cis-trans isomerase-like 2	Cflo_N_g8226t1	Protein FAM193A; AltName: Full=Protein IT14
Cflo_N_g3621t1	Peptidyl-prolyl cis-trans isomerase-like 2	Cflo_N_g8226t2	Protein FAM193A; AltName: Full=Protein IT14
Cflo_N_g2396t1	Methyltrn_RNA_3 domain containing protein	Cflo_N_g8226t1	Protein FAM193A; AltName: Full=Protein IT14
Cflo_N_g2396t1	Methyltrn_RNA_3 domain containing protein	Cflo_N_g8226t2	Protein FAM193A; AltName: Full=Protein IT14
Cflo_N_g7898t1	mRNA turnover protein 4 homolog	Cflo_N_g7727t1	Beta-catenin-like protein 1
Cflo_N_g2396t1	Methyltrn_RNA_3 domain containing protein	Cflo_N_g7727t1	Beta-catenin-like protein 1
Cflo_N_g12352t1	Endoplasmic reticulum protein ERp29	Cflo_N_g3817t1	Vang-like protein 1
Cflo_N_g12861t1	probable U3 small nucleolar RNA-associated protein 11-like	Cflo_N_g7626t1	Zinc finger protein 160
Cflo_N_g9446t1	Probable ATP-dependent RNA helicase DDX56	Cflo_N_g7626t1	Zinc finger protein 160
Cflo_N_g2396t1	Methyltrn_RNA_3 domain containing protein	Cflo_N_g1839t1	NADPH-dependent diflavin oxidoreductase 1-like
Cflo_N_g13055t1	Fumarate hydratase, mitochondrial	Cflo_N_g1839t1	NADPH-dependent diflavin oxidoreductase 1-like
Cflo_N_g11603t1	Oxysterol-binding protein	Cflo_N_g9454t1	protein argonaute 14-like
Cflo_N_g2826t10	voltage-dependent calcium channel type A subunit alpha-1 isoform X12	Cflo_N_g9454t1	protein argonaute 14-like
Cflo_N_g3820t1	Hemicentin-1	Cflo_N_g9454t1	protein argonaute 14-like
Cflo_N_g6636t1	UPF0364 protein C6orf211-like protein	Cflo_N_g9454t1	protein argonaute 14-like
Cflo_N_g12391t1	Transmembrane protein 104-like protein	Cflo_N_g9454t1	protein argonaute 14-like
Cflo_N_g6361t1	Protein Wnt	Cflo_N_g9454t1	protein argonaute 14-like
Cflo_N_g9261t1	Double-stranded RNA-specific editase 1	Cflo_N_g9454t1	protein argonaute 14-like
Cflo_N_g2413t1	Aldose reductase	Cflo_N_g9454t1	protein argonaute 14-like
Cflo_N_g6973t1	AAEL008654-PA	Cflo_N_g9454t1	protein argonaute 14-like
Cflo_N_g5743t1	28S ribosomal protein S10, mitochondrial	Cflo_N_g9454t1	protein argonaute 14-like
Cflo_N_g1242t1	Protein FAM76A	Cflo_N_g9454t1	protein argonaute 14-like
Cflo_N_g11122t1	Cell adhesion molecule AbsCAM-Ig7B	Cflo_N_g9454t1	protein argonaute 14-like
Cflo_N_g9396t1	Xaa-Pro dipeptidase	Cflo_N_g9454t1	protein argonaute 14-like
Cflo_N_g12071t1	serine/threonine-protein kinase RIO2-like isoform 1	Cflo_N_g9454t1	protein argonaute 14-like
Cflo_N_g9446t1	Probable ATP-dependent RNA helicase DDX56	Cflo_N_g9454t1	protein argonaute 14-like
Cflo_N_g3836t1	Alanyl-tRNA synthetase, cytoplasmic	Cflo_N_g9454t1	protein argonaute 14-like
Cflo_N_g8050t1	DNA-directed RNA polymerase III subunit RPC8	Cflo_N_g9454t1	protein argonaute 14-like
Cflo_N_g10634t1	RNA-binding protein cabeza	Cflo_N_g9454t1	protein argonaute 14-like
Cflo_N_g9572t1	RING finger protein 121	Cflo_N_g3374t1	Cysteine and histidine-rich protein 1-like protein
Cflo_N_g14460t1	Nucleoside diphosphate-linked moiety X motif 18	Cflo_N_g13165t1	Putative GTP cyclohydrolase 1 type 2
Cflo_N_g2826t10	voltage-dependent calcium channel type A subunit alpha-1 isoform X12	Cflo_N_g9982t1	Nuclear receptor coactivator 5
Cflo_N_g5338t1	UPF0551 protein C8orf38-like protein, mitochondrial	Cflo_N_g9982t1	Nuclear receptor coactivator 5
Cflo_N_g10515t1	Solute carrier family 25 member 35	Cflo_N_g9982t1	Nuclear receptor coactivator 5
Cflo_N_g4899t1	Golgi SNAP receptor complex member 1	Cflo_N_g4700t1	syntaxin-1A-like
Cflo_N_g3621t1	Peptidyl-prolyl cis-trans isomerase-like 2	Cflo_N_g14528t1	C3 and PZP-like alpha-2-macroglobulin domain-containing protein 8
Cflo_N_g3621t1	Peptidyl-prolyl cis-trans isomerase-like 2	Cflo_N_g14528t2	C3 and PZP-like alpha-2-macroglobulin domain-containing protein 8
Cflo_N_g2296t1	inward rectifier potassium channel 2-like	Cflo_N_g11338t1	Serine/threonine-protein phosphatase 4 catalytic subunit
Cflo_N_g5432t1	NECAP-like protein	Cflo_N_g487t1	Protein tipE
Cflo_N_g13037t1	Phosphatidylinositol 4-kinase type 2-beta	Cflo_N_g1839t1	NADPH-dependent diflavin oxidoreductase 1-like
Cflo_N_g2396t1	Methyltrn_RNA_3 domain containing protein	Cflo_N_g5171t1	Mesoderm induction early response protein 1
Cflo_N_g9446t1	Probable ATP-dependent RNA helicase DDX56	Cflo_N_g756t1	Serine/threonine-protein kinase RIO1
Cflo_N_g3820t1	Hemicentin-1	Cflo_N_g299t1	Cubilin
Cflo_N_g2983t1	Hypothetical protein	Cflo_N_g299t1	Cubilin
Cflo_N_g11122t1	Cell adhesion molecule AbsCAM-Ig7B	Cflo_N_g299t1	Cubilin
Cflo_N_g12071t1	serine/threonine-protein kinase RIO2-like isoform 1	Cflo_N_g299t1	Cubilin
Cflo_N_g13532t1	DNA topoisomerase	Cflo_N_g299t1	Cubilin
Cflo_N_g8050t1	DNA-directed RNA polymerase III subunit RPC8	Cflo_N_g625t1	L-ascorbate oxidase-like
Cflo_N_g2638t1	Macrophage MHC class I receptor 2-like protein	Cflo_N_g683t1	Nephrin
Cflo_N_g4844t1	DUF3695 domain containing protein	Cflo_N_g683t1	Nephrin
Cflo_N_g452t1	Tyrosine-protein phosphatase 99A	Cflo_N_g683t1	Nephrin
Cflo_N_g816t1	Chitin_bind_3 domain containing protein	Cflo_N_g683t1	Nephrin
Cflo_N_g13626t1	Peroxiredoxin-6	Cflo_N_g683t1	Nephrin
Cflo_N_g4337t1	sterile alpha motif domain-containing protein 11-like	Cflo_N_g683t1	Nephrin
Cflo_N_g11603t1	Oxysterol-binding protein	Cflo_N_g683t1	Nephrin
Cflo_N_g2826t10	voltage-dependent calcium channel type A subunit alpha-1 isoform X12	Cflo_N_g683t1	Nephrin
Cflo_N_g3820t1	Hemicentin-1	Cflo_N_g683t1	Nephrin
Cflo_N_g13031t1	Protein PTCD3-like protein, mitochondrial	Cflo_N_g683t1	Nephrin
Cflo_N_g6636t1	UPF0364 protein C6orf211-like protein	Cflo_N_g683t1	Nephrin
Cflo_N_g3837t1	GTP-binding protein 5	Cflo_N_g683t1	Nephrin
Cflo_N_g12391t1	Transmembrane protein 104-like protein	Cflo_N_g683t1	Nephrin
Cflo_N_g2413t1	Aldose reductase	Cflo_N_g683t1	Nephrin
Cflo_N_g5724t1	Sarcoplasmic calcium-binding protein 1	Cflo_N_g683t1	Nephrin
Cflo_N_g5743t1	28S ribosomal protein S10, mitochondrial	Cflo_N_g683t1	Nephrin
Cflo_N_g1242t1	Protein FAM76A	Cflo_N_g683t1	Nephrin
Cflo_N_g9396t1	Xaa-Pro dipeptidase	Cflo_N_g683t1	Nephrin
Cflo_N_g12071t1	serine/threonine-protein kinase RIO2-like isoform 1	Cflo_N_g683t1	Nephrin
Cflo_N_g9446t1	Probable ATP-dependent RNA helicase DDX56	Cflo_N_g683t1	Nephrin
Cflo_N_g3985t1	Calcineurin subunit B type 1	Cflo_N_g15212t1	Calcium-transporting ATPase type 2C member 1
Cflo_N_g14460t1	Nucleoside diphosphate-linked moiety X motif 18	Cflo_N_g14200t1	Cysteine-rich hydrophobic domain 2 protein
Cflo_N_g9572t1	RING finger protein 121	Cflo_N_g14200t1	Cysteine-rich hydrophobic domain 2 protein
Cflo_N_g3816t1	Vacuolar fusion protein MON1-like protein A	Cflo_N_g9752t1	Cysteine-rich secretory protein 1
Cflo_N_g14749t1	phosphatidylethanolamine-binding protein homolog F40A3.3-like isoform 1	Cflo_N_g13766t1	Protein N-terminal asparagine amidohydrolase
Cflo_N_g14749t2	phosphatidylethanolamine-binding protein homolog F40A3.3-like isoform 1	Cflo_N_g13766t1	Protein N-terminal asparagine amidohydrolase
Cflo_N_g14749t1	phosphatidylethanolamine-binding protein homolog F40A3.3-like isoform 1	Cflo_N_g13766t2	Protein N-terminal asparagine amidohydrolase
Cflo_N_g14749t2	phosphatidylethanolamine-binding protein homolog F40A3.3-like isoform 1	Cflo_N_g13766t2	Protein N-terminal asparagine amidohydrolase
Cflo_N_g13136t1	Autophagy-related protein 7	Cflo_N_g13766t1	Protein N-terminal asparagine amidohydrolase
Cflo_N_g13136t1	Autophagy-related protein 7	Cflo_N_g13766t2	Protein N-terminal asparagine amidohydrolase
Cflo_N_g11000t1	RUN domain-containing protein 1	Cflo_N_g13766t1	Protein N-terminal asparagine amidohydrolase
Cflo_N_g11000t1	RUN domain-containing protein 1	Cflo_N_g13766t2	Protein N-terminal asparagine amidohydrolase
Cflo_N_g2296t1	inward rectifier potassium channel 2-like	Cflo_N_g13766t1	Protein N-terminal asparagine amidohydrolase
Cflo_N_g2296t1	inward rectifier potassium channel 2-like	Cflo_N_g13766t2	Protein N-terminal asparagine amidohydrolase
Cflo_N_g5432t1	NECAP-like protein	Cflo_N_g12577t1	Zinc finger protein 16
Cflo_N_g13136t1	Autophagy-related protein 7	Cflo_N_g3201t4	polypyrimidine tract-binding protein 1-like
Cflo_N_g11777t1	flocculation protein FLO11-like	Cflo_N_g3201t4	polypyrimidine tract-binding protein 1-like
Cflo_N_g2296t1	inward rectifier potassium channel 2-like	Cflo_N_g3201t4	polypyrimidine tract-binding protein 1-like
Cflo_N_g2880t1	Nucleolar pre-ribosomal-associated protein 1	Cflo_N_g12373t1	Transcription initiation factor IIB
Cflo_N_g12861t1	probable U3 small nucleolar RNA-associated protein 11-like	Cflo_N_g6522t1	zinc finger protein 846-like
Cflo_N_g13997t1	regulating synaptic membrane exocytosis protein 1-like isoform X3	Cflo_N_g13163t1	CDK-activating kinase assembly factor MAT1
Cflo_N_g12290t2	Rap1 GTPase-activating protein 1	Cflo_N_g2986t1	Segmentation protein paired
Cflo_N_g816t1	Chitin_bind_3 domain containing protein	Cflo_N_g2986t1	Segmentation protein paired
Cflo_N_g3820t1	Hemicentin-1	Cflo_N_g2986t1	Segmentation protein paired
Cflo_N_g15178t1	N-acetyllactosaminide beta-1,3-N-acetylglucosaminyltransferase	Cflo_N_g2986t1	Segmentation protein paired
Cflo_N_g12073t1	Fork head domain-containing protein crocodile	Cflo_N_g2986t1	Segmentation protein paired
Cflo_N_g3837t1	GTP-binding protein 5	Cflo_N_g2986t1	Segmentation protein paired
Cflo_N_g9761t1	DNA-directed RNA polymerase I subunit RPA49	Cflo_N_g2986t1	Segmentation protein paired
Cflo_N_g5634t1	Cell division protein kinase 2	Cflo_N_g2986t1	Segmentation protein paired
Cflo_N_g3726t1	Ras GTPase-activating protein 1	Cflo_N_g2986t1	Segmentation protein paired
Cflo_N_g1334t1	nudix hydrolase 20, chloroplastic-like	Cflo_N_g2986t1	Segmentation protein paired
Cflo_N_g3985t1	Calcineurin subunit B type 1	Cflo_N_g2986t1	Segmentation protein paired
Cflo_N_g1242t1	Protein FAM76A	Cflo_N_g2986t1	Segmentation protein paired
Cflo_N_g11122t1	Cell adhesion molecule AbsCAM-Ig7B	Cflo_N_g2986t1	Segmentation protein paired
Cflo_N_g12071t1	serine/threonine-protein kinase RIO2-like isoform 1	Cflo_N_g2986t1	Segmentation protein paired
Cflo_N_g12194t1	Protein CASC3	Cflo_N_g2986t1	Segmentation protein paired
Cflo_N_g13532t1	DNA topoisomerase	Cflo_N_g2986t1	Segmentation protein paired
Cflo_N_g672t1	39S ribosomal protein L47, mitochondrial	Cflo_N_g2986t1	Segmentation protein paired
Cflo_N_g14460t1	Nucleoside diphosphate-linked moiety X motif 18	Cflo_N_g2986t1	Segmentation protein paired
Cflo_N_g1020t1	Fork head domain transcription factor slp2	Cflo_N_g2986t1	Segmentation protein paired
Cflo_N_g2096t1	Ubiquitin carboxyl-terminal hydrolase	Cflo_N_g2986t1	Segmentation protein paired
Cflo_N_g2096t2	Ubiquitin carboxyl-terminal hydrolase	Cflo_N_g2986t1	Segmentation protein paired
Cflo_N_g13532t1	DNA topoisomerase	Cflo_N_g683t1	Nephrin
Cflo_N_g3836t1	Alanyl-tRNA synthetase, cytoplasmic	Cflo_N_g683t1	Nephrin
Cflo_N_g1646t1	Calcyphosin-like protein	Cflo_N_g683t1	Nephrin
Cflo_N_g4268t1	UPF0670 protein CG4666-like isoform 1	Cflo_N_g683t1	Nephrin
Cflo_N_g7832t1	T-complex protein 1 subunit theta	Cflo_N_g683t1	Nephrin
Cflo_N_g8050t1	DNA-directed RNA polymerase III subunit RPC8	Cflo_N_g683t1	Nephrin
Cflo_N_g6773t1	Dolichyl-diphosphooligosaccharide--protein glycosyltransferase subunit 2	Cflo_N_g683t1	Nephrin
Cflo_N_g1020t1	Fork head domain transcription factor slp2	Cflo_N_g683t1	Nephrin
Cflo_N_g9883t1	Importin-4	Cflo_N_g683t1	Nephrin
Cflo_N_g11777t1	flocculation protein FLO11-like	Cflo_N_g683t1	Nephrin
Cflo_N_g9701t1	Vesicle transport protein GOT1B	Cflo_N_g683t1	Nephrin
Cflo_N_g14749t1	phosphatidylethanolamine-binding protein homolog F40A3.3-like isoform 1	Cflo_N_g5729t1	galactose-1-phosphate uridylyltransferase-like
Cflo_N_g14749t2	phosphatidylethanolamine-binding protein homolog F40A3.3-like isoform 1	Cflo_N_g5729t1	galactose-1-phosphate uridylyltransferase-like
Cflo_N_g9516t1	Mitochondrial ribonuclease P protein 3	Cflo_N_g5729t1	galactose-1-phosphate uridylyltransferase-like
Cflo_N_g12352t1	Endoplasmic reticulum protein ERp29	Cflo_N_g7783t1	Progestin and adipoQ receptor family member 3
Cflo_N_g12352t1	Endoplasmic reticulum protein ERp29	Cflo_N_g7783t2	Progestin and adipoQ receptor family member 3
Cflo_N_g1990t1	NADH dehydrogenase [ubiquinone] 1 beta subcomplex subunit 3	Cflo_N_g7192t1	Receptor expression-enhancing protein 5
Cflo_N_g4723t1	syntaxin-8-like isoform 1	Cflo_N_g7192t1	Receptor expression-enhancing protein 5
Cflo_N_g1990t1	NADH dehydrogenase [ubiquinone] 1 beta subcomplex subunit 3	Cflo_N_g12241t1	Transmembrane protein 208
Cflo_N_g9446t1	Probable ATP-dependent RNA helicase DDX56	Cflo_N_g6212t1	Prefoldin subunit 1
Cflo_N_g2826t10	voltage-dependent calcium channel type A subunit alpha-1 isoform X12	Cflo_N_g9384t5	disks large 1 tumor suppressor protein-like
Cflo_N_g3877t1	Putative inorganic phosphate cotransporter	Cflo_N_g9384t5	disks large 1 tumor suppressor protein-like
Cflo_N_g11811t1	Kinesin-like protein KIF18A	Cflo_N_g14466t1	SUMO-conjugating enzyme UBC9
Cflo_N_g5432t1	NECAP-like protein	Cflo_N_g14466t1	SUMO-conjugating enzyme UBC9
Cflo_N_g11201t1	RING finger protein 113A	Cflo_N_g14466t1	SUMO-conjugating enzyme UBC9
Cflo_N_g11118t1	Putative apoptosis-inducing factor 1, mitochondrial	Cflo_N_g14466t1	SUMO-conjugating enzyme UBC9
Cflo_N_g11499t5	Tropomodulin	Cflo_N_g14466t1	SUMO-conjugating enzyme UBC9
Cflo_N_g2413t1	Aldose reductase	Cflo_N_g992t1	Guanine nucleotide-binding protein subunit beta-like protein 1
Cflo_N_g1242t1	Protein FAM76A	Cflo_N_g992t1	Guanine nucleotide-binding protein subunit beta-like protein 1
Cflo_N_g12071t1	serine/threonine-protein kinase RIO2-like isoform 1	Cflo_N_g992t1	Guanine nucleotide-binding protein subunit beta-like protein 1
Cflo_N_g8432t1	THO complex subunit 1	Cflo_N_g6719t1	Eukaryotic translation initiation factor 3 subunit I
Cflo_N_g3821t1	similar to CG34351 CG34351-PC	Cflo_N_g13647t2	Serpin I2
Cflo_N_g5634t1	Cell division protein kinase 2	Cflo_N_g13333t1	N-glycosylase/DNA lyase
Cflo_N_g11000t1	RUN domain-containing protein 1	Cflo_N_g2986t1	Segmentation protein paired
Cflo_N_g4844t1	DUF3695 domain containing protein	Cflo_N_g2986t1	Segmentation protein paired
Cflo_N_g1330t1	Serine/threonine-protein kinase pelle	Cflo_N_g3169t1	Peptide-N(4)-(N-acetyl-beta-glucosaminyl)asparagine amidase
Cflo_N_g3820t1	Hemicentin-1	Cflo_N_g9323t1	zinc finger protein 226-like
Cflo_N_g15178t1	N-acetyllactosaminide beta-1,3-N-acetylglucosaminyltransferase	Cflo_N_g9323t1	zinc finger protein 226-like
Cflo_N_g3621t1	Peptidyl-prolyl cis-trans isomerase-like 2	Cflo_N_g9323t1	zinc finger protein 226-like
Cflo_N_g12073t1	Fork head domain-containing protein crocodile	Cflo_N_g9323t1	zinc finger protein 226-like
Cflo_N_g3837t1	GTP-binding protein 5	Cflo_N_g9323t1	zinc finger protein 226-like
Cflo_N_g9761t1	DNA-directed RNA polymerase I subunit RPA49	Cflo_N_g9323t1	zinc finger protein 226-like
Cflo_N_g6243t1	Probable dimethyladenosine transferase	Cflo_N_g9323t1	zinc finger protein 226-like
Cflo_N_g5071t1	PRKR-interacting protein 1-like protein	Cflo_N_g9323t1	zinc finger protein 226-like
Cflo_N_g12861t1	probable U3 small nucleolar RNA-associated protein 11-like	Cflo_N_g9323t1	zinc finger protein 226-like
Cflo_N_g11122t1	Cell adhesion molecule AbsCAM-Ig7B	Cflo_N_g9323t1	zinc finger protein 226-like
Cflo_N_g13532t1	DNA topoisomerase	Cflo_N_g9323t1	zinc finger protein 226-like
Cflo_N_g5295t1	Thiamin pyrophosphokinase 1	Cflo_N_g9323t1	zinc finger protein 226-like
Cflo_N_g2638t1	Macrophage MHC class I receptor 2-like protein	Cflo_N_g7199t1	Transcription initiation factor TFIID subunit 6
Cflo_N_g14460t1	Nucleoside diphosphate-linked moiety X motif 18	Cflo_N_g9782t1	Protein TAPT1-like protein
Cflo_N_g6243t1	Probable dimethyladenosine transferase	Cflo_N_g8161t1	RNA-binding protein 39
Cflo_N_g816t1	Chitin_bind_3 domain containing protein	Cflo_N_g4595t1	Suppressor of hairless protein
Cflo_N_g2983t1	Hypothetical protein	Cflo_N_g4595t1	Suppressor of hairless protein
Cflo_N_g11000t1	RUN domain-containing protein 1	Cflo_N_g4595t1	Suppressor of hairless protein
Cflo_N_g10634t1	RNA-binding protein cabeza	Cflo_N_g14466t1	SUMO-conjugating enzyme UBC9
Cflo_N_g203t1	Coiled-coil-helix-coiled-coil-helix domain-containing protein 7	Cflo_N_g14466t1	SUMO-conjugating enzyme UBC9
Cflo_N_g7898t1	mRNA turnover protein 4 homolog	Cflo_N_g14466t1	SUMO-conjugating enzyme UBC9
Cflo_N_g3621t1	Peptidyl-prolyl cis-trans isomerase-like 2	Cflo_N_g14466t1	SUMO-conjugating enzyme UBC9
Cflo_N_g9761t1	DNA-directed RNA polymerase I subunit RPA49	Cflo_N_g14466t1	SUMO-conjugating enzyme UBC9
Cflo_N_g7915t1	protein FAM50 homolog	Cflo_N_g14466t1	SUMO-conjugating enzyme UBC9
Cflo_N_g4906t1	D-arabinose 1-dehydrogenase	Cflo_N_g14466t1	SUMO-conjugating enzyme UBC9
Cflo_N_g9261t1	Double-stranded RNA-specific editase 1	Cflo_N_g14466t1	SUMO-conjugating enzyme UBC9
Cflo_N_g574t1	Endonuclease III-like protein 1	Cflo_N_g14466t1	SUMO-conjugating enzyme UBC9
Cflo_N_g6243t1	Probable dimethyladenosine transferase	Cflo_N_g14466t1	SUMO-conjugating enzyme UBC9
Cflo_N_g36t1	Uncharacterized protein C2orf47 homolog, mitochondrial; Flags: Precursor	Cflo_N_g14466t1	SUMO-conjugating enzyme UBC9
Cflo_N_g12861t1	probable U3 small nucleolar RNA-associated protein 11-like	Cflo_N_g14466t1	SUMO-conjugating enzyme UBC9
Cflo_N_g963t1	Isochorismatase domain-containing protein 2, mitochondrial	Cflo_N_g14466t1	SUMO-conjugating enzyme UBC9
Cflo_N_g1492t1	Mediator of RNA polymerase II transcription subunit 25	Cflo_N_g14466t1	SUMO-conjugating enzyme UBC9
Cflo_N_g5127t1	microtubule-associated protein futsch-like isoform X9	Cflo_N_g13539t1	DnaJ protein-like protein 1
Cflo_N_g3459t1	cytochrome c oxidase assembly protein COX16 homolog, mitochondrial-like	Cflo_N_g5421t1	LIM and senescent cell antigen-like-containing domain protein 2
Cflo_N_g2826t10	voltage-dependent calcium channel type A subunit alpha-1 isoform X12	Cflo_N_g5421t1	LIM and senescent cell antigen-like-containing domain protein 2
Cflo_N_g9572t1	RING finger protein 121	Cflo_N_g5421t1	LIM and senescent cell antigen-like-containing domain protein 2
Cflo_N_g14989t1	ubiquitin-conjugating enzyme E2 G1-like isoform 2	Cflo_N_g5421t1	LIM and senescent cell antigen-like-containing domain protein 2
Cflo_N_g3414t1	Acetyl-CoA carboxylase	Cflo_N_g2184t1	ATPase ASNA1 homolog
Cflo_N_g4541t1	Arfaptin-2	Cflo_N_g1171t1	DNA repair protein RAD51-like protein 1
Cflo_N_g8432t1	THO complex subunit 1	Cflo_N_g1171t1	DNA repair protein RAD51-like protein 1
Cflo_N_g3459t1	cytochrome c oxidase assembly protein COX16 homolog, mitochondrial-like	Cflo_N_g10098t1	Pancreatic triacylglycerol lipase
Cflo_N_g12391t1	Transmembrane protein 104-like protein	Cflo_N_g4662t1	Protein hairy
Cflo_N_g8432t1	THO complex subunit 1	Cflo_N_g7865t1	Methylosome protein 50
Cflo_N_g12352t1	Endoplasmic reticulum protein ERp29	Cflo_N_g14533t1	Trehalase
Cflo_N_g3821t1	similar to CG34351 CG34351-PC	Cflo_N_g14533t1	Trehalase
Cflo_N_g5634t1	Cell division protein kinase 2	Cflo_N_g12679t1	Zinc finger MYND domain-containing protein 11
Cflo_N_g9218t1	Protein bcn92	Cflo_N_g12679t1	Zinc finger MYND domain-containing protein 11
Cflo_N_g2826t10	voltage-dependent calcium channel type A subunit alpha-1 isoform X12	Cflo_N_g12679t1	Zinc finger MYND domain-containing protein 11
Cflo_N_g12391t1	Transmembrane protein 104-like protein	Cflo_N_g15178t1	N-acetyllactosaminide beta-1,3-N-acetylglucosaminyltransferase
Cflo_N_g12073t1	Fork head domain-containing protein crocodile	Cflo_N_g10036t1	Pair-rule protein odd-paired
Cflo_N_g3527t1	Inositol monophosphatase 2	Cflo_N_g1168t1	N-acylneuraminate-9-phosphatase
Cflo_N_g2826t10	voltage-dependent calcium channel type A subunit alpha-1 isoform X12	Cflo_N_g589t1	Tetratricopeptide repeat protein 19
Cflo_N_g11122t1	Cell adhesion molecule AbsCAM-Ig7B	Cflo_N_g589t1	Tetratricopeptide repeat protein 19
Cflo_N_g1468t1	La-related protein	Cflo_N_g589t1	Tetratricopeptide repeat protein 19
Cflo_N_g3459t1	cytochrome c oxidase assembly protein COX16 homolog, mitochondrial-like	Cflo_N_g2174t1	Guanine nucleotide-binding protein subunit beta-5
Cflo_N_g2638t1	Macrophage MHC class I receptor 2-like protein	Cflo_N_g2174t1	Guanine nucleotide-binding protein subunit beta-5
Cflo_N_g11603t1	Oxysterol-binding protein	Cflo_N_g2174t1	Guanine nucleotide-binding protein subunit beta-5
Cflo_N_g2826t10	voltage-dependent calcium channel type A subunit alpha-1 isoform X12	Cflo_N_g2174t1	Guanine nucleotide-binding protein subunit beta-5
Cflo_N_g3820t1	Hemicentin-1	Cflo_N_g2174t1	Guanine nucleotide-binding protein subunit beta-5
Cflo_N_g13031t1	Protein PTCD3-like protein, mitochondrial	Cflo_N_g2174t1	Guanine nucleotide-binding protein subunit beta-5
Cflo_N_g6636t1	UPF0364 protein C6orf211-like protein	Cflo_N_g2174t1	Guanine nucleotide-binding protein subunit beta-5
Cflo_N_g6973t1	AAEL008654-PA	Cflo_N_g2174t1	Guanine nucleotide-binding protein subunit beta-5
Cflo_N_g1242t1	Protein FAM76A	Cflo_N_g2174t1	Guanine nucleotide-binding protein subunit beta-5
Cflo_N_g11122t1	Cell adhesion molecule AbsCAM-Ig7B	Cflo_N_g2174t1	Guanine nucleotide-binding protein subunit beta-5
Cflo_N_g5724t1	Sarcoplasmic calcium-binding protein 1	Cflo_N_g2174t1	Guanine nucleotide-binding protein subunit beta-5
Cflo_N_g6438t5	mediator of DNA damage checkpoint protein 1 isoform X18	Cflo_N_g2174t1	Guanine nucleotide-binding protein subunit beta-5
Cflo_N_g6438t3	mediator of DNA damage checkpoint protein 1 isoform X19	Cflo_N_g2174t1	Guanine nucleotide-binding protein subunit beta-5
Cflo_N_g6438t1	mediator of DNA damage checkpoint protein 1 isoform X19	Cflo_N_g2174t1	Guanine nucleotide-binding protein subunit beta-5
Cflo_N_g14749t1	phosphatidylethanolamine-binding protein homolog F40A3.3-like isoform 1	Cflo_N_g2174t1	Guanine nucleotide-binding protein subunit beta-5
Cflo_N_g14749t2	phosphatidylethanolamine-binding protein homolog F40A3.3-like isoform 1	Cflo_N_g2174t1	Guanine nucleotide-binding protein subunit beta-5
Cflo_N_g9883t1	Importin-4	Cflo_N_g2174t1	Guanine nucleotide-binding protein subunit beta-5
Cflo_N_g3837t1	GTP-binding protein 5	Cflo_N_g8944t1	TBC1 domain family member 10B
Cflo_N_g12352t1	Endoplasmic reticulum protein ERp29	Cflo_N_g5110t1	S-phase kinase-associated protein 1
Cflo_N_g3985t1	Calcineurin subunit B type 1	Cflo_N_g5110t1	S-phase kinase-associated protein 1
Cflo_N_g12861t1	probable U3 small nucleolar RNA-associated protein 11-like	Cflo_N_g239t1	Protein max
Cflo_N_g11201t1	RING finger protein 113A	Cflo_N_g13320t1	Zinc finger protein 593-like protein
Cflo_N_g8432t1	THO complex subunit 1	Cflo_N_g1334t1	nudix hydrolase 20, chloroplastic-like
Cflo_N_g5338t1	UPF0551 protein C8orf38-like protein, mitochondrial	Cflo_N_g1334t1	nudix hydrolase 20, chloroplastic-like
Cflo_N_g3877t1	Putative inorganic phosphate cotransporter	Cflo_N_g1334t1	nudix hydrolase 20, chloroplastic-like
Cflo_N_g8432t1	THO complex subunit 1	Cflo_N_g1641t1	aminoacylase-1-like
Cflo_N_g8432t1	THO complex subunit 1	Cflo_N_g9812t1	aminoacylase-1-like
Cflo_N_g8432t1	THO complex subunit 1	Cflo_N_g3942t1	WW domain-binding protein 2
Cflo_N_g13031t1	Protein PTCD3-like protein, mitochondrial	Cflo_N_g981t1	SPRY domain-containing SOCS box protein 1
Cflo_N_g2419t1	Sphingosine-1-phosphate lyase	Cflo_N_g2980t1	SH3 domain-containing kinase-binding protein 1
Cflo_N_g2419t1	Sphingosine-1-phosphate lyase	Cflo_N_g4112t1	Translation initiation factor eIF-2B subunit beta
Cflo_N_g2826t10	voltage-dependent calcium channel type A subunit alpha-1 isoform X12	Cflo_N_g6906t2	Exostosin-1
Cflo_N_g2419t1	Sphingosine-1-phosphate lyase	Cflo_N_g6906t2	Exostosin-1
Cflo_N_g12391t1	Transmembrane protein 104-like protein	Cflo_N_g6906t2	Exostosin-1
Cflo_N_g2413t1	Aldose reductase	Cflo_N_g6906t2	Exostosin-1
Cflo_N_g13885t1	Muscleblind-like protein 3	Cflo_N_g6906t2	Exostosin-1
Cflo_N_g14989t1	ubiquitin-conjugating enzyme E2 G1-like isoform 2	Cflo_N_g6906t2	Exostosin-1
Cflo_N_g1242t1	Protein FAM76A	Cflo_N_g6906t2	Exostosin-1
Cflo_N_g4541t1	Arfaptin-2	Cflo_N_g6906t2	Exostosin-1
Cflo_N_g14749t1	phosphatidylethanolamine-binding protein homolog F40A3.3-like isoform 1	Cflo_N_g6906t2	Exostosin-1
Cflo_N_g14749t2	phosphatidylethanolamine-binding protein homolog F40A3.3-like isoform 1	Cflo_N_g6906t2	Exostosin-1
Cflo_N_g2097t1	Putative E3 ubiquitin-protein ligase UBR7	Cflo_N_g5421t1	LIM and senescent cell antigen-like-containing domain protein 2
Cflo_N_g967t1	ZZ-type zinc finger-containing protein 3	Cflo_N_g1171t1	DNA repair protein RAD51-like protein 1
Cflo_N_g177t1	protein tramtrack, alpha isoform-like isoform 2	Cflo_N_g7865t1	Methylosome protein 50
Cflo_N_g177t2	Protein tramtrack, alpha isoform	Cflo_N_g7865t1	Methylosome protein 50
Cflo_N_g10847t1	ATP synthase subunit d, mitochondrial	Cflo_N_g7865t1	Methylosome protein 50
Cflo_N_g13055t1	Fumarate hydratase, mitochondrial	Cflo_N_g3818t1	RNA polymerase-associated protein Rtf1
Cflo_N_g11201t1	RING finger protein 113A	Cflo_N_g3818t1	RNA polymerase-associated protein Rtf1
Cflo_N_g13055t1	Fumarate hydratase, mitochondrial	Cflo_N_g5454t1	ATP-binding cassette sub-family G member 1-like
Cflo_N_g11201t1	RING finger protein 113A	Cflo_N_g8930t1	Protein FAM13A
Cflo_N_g5071t1	PRKR-interacting protein 1-like protein	Cflo_N_g8357t2	Protein lap4
Cflo_N_g13030t1	AGAP003123-PA	Cflo_N_g8357t2	Protein lap4
Cflo_N_g3459t1	cytochrome c oxidase assembly protein COX16 homolog, mitochondrial-like	Cflo_N_g9737t1	DNA-binding protein Ewg, putative
Cflo_N_g4337t1	sterile alpha motif domain-containing protein 11-like	Cflo_N_g3487t1	Centaurin-beta-2
Cflo_N_g13055t1	Fumarate hydratase, mitochondrial	Cflo_N_g3487t1	Centaurin-beta-2
Cflo_N_g11201t1	RING finger protein 113A	Cflo_N_g3487t1	Centaurin-beta-2
Cflo_N_g5537t1	Pleckstrin-like proteiny domain-containing family A member 8	Cflo_N_g11003t1	Transmembrane protein 64
Cflo_N_g13030t1	AGAP003123-PA	Cflo_N_g11003t1	Transmembrane protein 64
Cflo_N_g4337t1	sterile alpha motif domain-containing protein 11-like	Cflo_N_g4573t3	Myotubularin-related protein 10-B
Cflo_N_g11122t1	Cell adhesion molecule AbsCAM-Ig7B	Cflo_N_g4573t3	Myotubularin-related protein 10-B
Cflo_N_g2296t1	inward rectifier potassium channel 2-like	Cflo_N_g11002t1	Muskelin
Cflo_N_g2638t1	Macrophage MHC class I receptor 2-like protein	Cflo_N_g6074t1	Patj-like protein
Cflo_N_g11122t1	Cell adhesion molecule AbsCAM-Ig7B	Cflo_N_g6074t1	Patj-like protein
Cflo_N_g4899t1	Golgi SNAP receptor complex member 1	Cflo_N_g4745t1	Neuromedin-B receptor
Cflo_N_g816t1	Chitin_bind_3 domain containing protein	Cflo_N_g11888t3	box A-binding factor isoform X5
Cflo_N_g3885t1	Translin	Cflo_N_g7511t1	Sorting nexin-2
Cflo_N_g1519t1	Mps one binder kinase activator-like 1	Cflo_N_g5094t1	serine/threonine-protein kinase tricorner isoform X3
Cflo_N_g11835t1	peptidyl-tRNA hydrolase 2, mitochondrial-like	Cflo_N_g6281t1	Armadillo repeat-containing protein 6-like protein
Cflo_N_g11749t2	Centrosomin	Cflo_N_g14296t1	protein escargot-like
Cflo_N_g1421t1	RNA-binding protein pno1	Cflo_N_g4144t1	RNA-binding protein NOB1
Cflo_N_g4706t1	Cell division protein kinase 5	Cflo_N_g7840t1	G1/S-specific cyclin-D3
Cflo_N_g3737t1	Cell death activator CIDE-B	Cflo_N_g14790t1	basic-leucine zipper transcription factor A isoformX2
Cflo_N_g841t1	Density-regulated protein	Cflo_N_g7888t1	Protein kinase 2
Cflo_N_g14512t1	Anaphase-promoting complex subunit 10	Cflo_N_g7888t1	Protein kinase 2
Cflo_N_g4985t2	homeobox protein abdominal-B isoform X2	Cflo_N_g7888t1	Protein kinase 2
Cflo_N_g3980t1	Actin-related protein 10	Cflo_N_g691t1	TATA-box-binding protein
Cflo_N_g13858t1	heat shock 70 kDa protein cognate 3-like	Cflo_N_g13647t2	Serpin I2
Cflo_N_g13882t1	Phenylalanine hydroxylase	Cflo_N_g11975t2	tRNA-dihydrouridine(16/17) synthase [NAD(P)(+)]-like
Cflo_N_g5638t1	Myosin light chain alkali	Cflo_N_g2186t2	Mitogen-activated protein kinase 14B
Cflo_N_g7608t1	Probable RNA-binding protein 25	Cflo_N_g11838t1	SWI/SNF-related matrix-associated actin-dependent regulator of chromatin subfamily B member 1
Cflo_N_g9422t1	Autophagy-related protein 9A	Cflo_N_g6074t1	Patj-like protein
Cflo_N_g9396t1	Xaa-Pro dipeptidase	Cflo_N_g6074t1	Patj-like protein
Cflo_N_g12352t1	Endoplasmic reticulum protein ERp29	Cflo_N_g10554t1	Protein lin-10
Cflo_N_g12352t1	Endoplasmic reticulum protein ERp29	Cflo_N_g10554t2	Protein lin-10
Cflo_N_g12352t1	Endoplasmic reticulum protein ERp29	Cflo_N_g10554t3	Protein lin-10
Cflo_N_g4337t1	sterile alpha motif domain-containing protein 11-like	Cflo_N_g11944t1	Polycomb protein Sfmbt
Cflo_N_g5211t3	Gamma-aminobutyric acid receptor subunit beta	Cflo_N_g11944t1	Polycomb protein Sfmbt
Cflo_N_g7554t1	GE16714	Cflo_N_g12701t1	10-formyltetrahydrofolate dehydrogenase
Cflo_N_g9516t1	Mitochondrial ribonuclease P protein 3	Cflo_N_g12701t1	10-formyltetrahydrofolate dehydrogenase
Cflo_N_g4337t1	sterile alpha motif domain-containing protein 11-like	Cflo_N_g12469t1	26S proteasome non-ATPase regulatory subunit 2
Cflo_N_g5211t3	Gamma-aminobutyric acid receptor subunit beta	Cflo_N_g12469t1	26S proteasome non-ATPase regulatory subunit 2
Cflo_N_g4337t1	sterile alpha motif domain-containing protein 11-like	Cflo_N_g2005t1	AP-1 complex subunit gamma-1
Cflo_N_g5432t1	NECAP-like protein	Cflo_N_g2005t1	AP-1 complex subunit gamma-1
Cflo_N_g4337t1	sterile alpha motif domain-containing protein 11-like	Cflo_N_g4585t1	Ubiquitin conjugation factor E4 A
Cflo_N_g12352t1	Endoplasmic reticulum protein ERp29	Cflo_N_g1754t2	Sodium/potassium-transporting ATPase subunit alpha
Cflo_N_g2774t1	Cat eye syndrome critical region protein 1	Cflo_N_g4484t1	neurotrimin-like
Cflo_N_g8137t1	Tubulin-tyrosine ligase	Cflo_N_g13777t1	TBC1 domain family member 19
Cflo_N_g14511t1	High mobility group protein DSP1	Cflo_N_g1074t1	Importin subunit alpha
Cflo_N_g5341t1	similar to protein phosphatase 1, catalytic subunit, beta isoform 1	Cflo_N_g1490t1	SWI/SNF-related matrix-associated actin-dependent regulator of chromatin subfamily D member 1
Cflo_N_g8939t1	Akirin	Cflo_N_g1490t1	SWI/SNF-related matrix-associated actin-dependent regulator of chromatin subfamily D member 1
Cflo_N_g13869t1	Serine/threonine-protein phosphatase 2A catalytic subunit alpha isoform	Cflo_N_g1490t1	SWI/SNF-related matrix-associated actin-dependent regulator of chromatin subfamily D member 1
Cflo_N_g2046t1	40S ribosomal protein S2	Cflo_N_g8616t1	Protein arginine N-methyltransferase 3
Cflo_N_g15212t1	Calcium-transporting ATPase type 2C member 1	Cflo_N_g11131t2	myocyte-specific enhancer factor 2 isoform X6
Cflo_N_g9298t1	eclosion hormone-like	Cflo_N_g10067t1	Acyl-CoA Delta(11) desaturase
Cflo_N_g7717t1	Kazal-type proteinase inhibitor-like protein	Cflo_N_g10067t1	Acyl-CoA Delta(11) desaturase
Cflo_N_g3384t1	Ectonucleoside triphosphate diphosphohydrolase 5	Cflo_N_g10067t1	Acyl-CoA Delta(11) desaturase
Cflo_N_g3384t2	Ectonucleoside triphosphate diphosphohydrolase 5	Cflo_N_g10067t1	Acyl-CoA Delta(11) desaturase
Cflo_N_g12352t1	Endoplasmic reticulum protein ERp29	Cflo_N_g10067t1	Acyl-CoA Delta(11) desaturase
Cflo_N_g5567t1	Endocuticle structural glycoprotein SgAbd-2	Cflo_N_g10067t1	Acyl-CoA Delta(11) desaturase
Cflo_N_g12241t1	Transmembrane protein 208	Cflo_N_g10067t1	Acyl-CoA Delta(11) desaturase
Cflo_N_g1859t1	Protein transport protein Sec61 subunit gamma	Cflo_N_g10067t1	Acyl-CoA Delta(11) desaturase
Cflo_N_g8430t1	Hypothetical protein	Cflo_N_g10067t1	Acyl-CoA Delta(11) desaturase
Cflo_N_g10608t1	methyltransferase-like protein 22-like	Cflo_N_g9505t1	DNA/RNA-binding protein KIN17-like
Cflo_N_g12290t2	Rap1 GTPase-activating protein 1	Cflo_N_g129t1	LIM homeobox transcription factor 1-beta.1-like isoform X2
Cflo_N_g7832t1	T-complex protein 1 subunit theta	Cflo_N_g129t1	LIM homeobox transcription factor 1-beta.1-like isoform X2
Cflo_N_g12861t1	probable U3 small nucleolar RNA-associated protein 11-like	Cflo_N_g11488t1	Transcription initiation factor TFIID subunit 10
Cflo_N_g13697t1	40S ribosomal protein S14	Cflo_N_g8289t1	Adenylate kinase isoenzyme 6
Cflo_N_g13759t1	Stomatin-like protein 2	Cflo_N_g11670t1	Prefoldin subunit 6
Cflo_N_g1990t1	NADH dehydrogenase [ubiquinone] 1 beta subcomplex subunit 3	Cflo_N_g4873t1	junctophilin-1-like isoformX1
Cflo_N_g12352t1	Endoplasmic reticulum protein ERp29	Cflo_N_g4873t1	junctophilin-1-like isoformX1
Cflo_N_g2953t1	CCR4-NOT transcription complex subunit 7-like	Cflo_N_g12236t1	Putative rab5-interacting protein
Cflo_N_g9516t1	Mitochondrial ribonuclease P protein 3	Cflo_N_g6100t1	protein PF14_0175-like isoform X3
Cflo_N_g9516t1	Mitochondrial ribonuclease P protein 3	Cflo_N_g3028t1	Biogenesis of lysosome-related organelles complex 1 subunit 2
Cflo_N_g8939t1	Akirin	Cflo_N_g9512t1	Kinesin light chain 1
Cflo_N_g8939t1	Akirin	Cflo_N_g9512t2	Kinesin light chain 1
Cflo_N_g10810t1	ADP-ribosylation factor-like protein 1	Cflo_N_g7848t1	T-complex protein 1 subunit gamma
Cflo_N_g11673t1	DNA replication complex GINS protein SLD5	Cflo_N_g736t1	CDKAL1-like protein
Cflo_N_g432t1	Kv channel-interacting protein 1	Cflo_N_g10832t1	Nucleobindin-1
Cflo_N_g7638t1	Protein Dr1	Cflo_N_g11304t1	DUF3736 domain containing protein
Cflo_N_g8044t1	Mediator of RNA polymerase II transcription subunit 29	Cflo_N_g11304t1	DUF3736 domain containing protein
Cflo_N_g9516t1	Mitochondrial ribonuclease P protein 3	Cflo_N_g6518t1	E3 ubiquitin-protein ligase Rnf220-like
Cflo_N_g12194t1	Protein CASC3	Cflo_N_g8884t1	Eukaryotic initiation factor 4A-III
Cflo_N_g14460t1	Nucleoside diphosphate-linked moiety X motif 18	Cflo_N_g3591t1	Transcription factor MafA
Cflo_N_g9516t1	Mitochondrial ribonuclease P protein 3	Cflo_N_g3591t1	Transcription factor MafA
Cflo_N_g5295t1	Thiamin pyrophosphokinase 1	Cflo_N_g3591t1	Transcription factor MafA
Cflo_N_g4844t1	DUF3695 domain containing protein	Cflo_N_g3591t1	Transcription factor MafA
Cflo_N_g9516t1	Mitochondrial ribonuclease P protein 3	Cflo_N_g13055t1	Fumarate hydratase, mitochondrial
Cflo_N_g6243t1	Probable dimethyladenosine transferase	Cflo_N_g9175t2	Luc7-like protein 3
Cflo_N_g7915t1	protein FAM50 homolog	Cflo_N_g10295t1	Something about silencing protein 10
Cflo_N_g6243t1	Probable dimethyladenosine transferase	Cflo_N_g10295t1	Something about silencing protein 10
Cflo_N_g12861t1	probable U3 small nucleolar RNA-associated protein 11-like	Cflo_N_g10295t1	Something about silencing protein 10
Cflo_N_g4037t1	UPF0384 protein CGI-117-like protein	Cflo_N_g10295t1	Something about silencing protein 10
Cflo_N_g6243t1	Probable dimethyladenosine transferase	Cflo_N_g5461t1	Putative RNA-binding protein Luc7-like 2
Cflo_N_g11201t1	RING finger protein 113A	Cflo_N_g5461t1	Putative RNA-binding protein Luc7-like 2
Cflo_N_g9516t1	Mitochondrial ribonuclease P protein 3	Cflo_N_g8933t4	LIM domain-binding protein 3
Cflo_N_g6243t1	Probable dimethyladenosine transferase	Cflo_N_g13089t3	Serpin B10
Cflo_N_g6243t1	Probable dimethyladenosine transferase	Cflo_N_g12698t1	Thioredoxin-related transmembrane protein 2-like protein
Cflo_N_g9396t1	Xaa-Pro dipeptidase	Cflo_N_g2516t1	Protein gooseberry-neuro
Cflo_N_g14460t1	Nucleoside diphosphate-linked moiety X motif 18	Cflo_N_g12579t1	Protein embryonic gonad
Cflo_N_g9516t1	Mitochondrial ribonuclease P protein 3	Cflo_N_g12579t1	Protein embryonic gonad
Cflo_N_g7036t1	Dolichyl-phosphate beta-glucosyltransferase	Cflo_N_g7192t1	Receptor expression-enhancing protein 5
[truncated: 49,867 more rows]

## Sheet: Sheet2
Interactor-A	Interactor-A annotation	Interactor-A domain	Interactor-B	Interactor-B annotation	Interactor-B domain
Cflo_N_g10550t1	G2/mitotic-specific cyclin-B	PF00134	Cflo_N_g7798t2	RNA-binding protein 24-like isoformX2	PF00076
Cflo_N_g10550t1	G2/mitotic-specific cyclin-B	PF00134	Cflo_N_g7798t1	RNA-binding protein 24-like isoform X3	PF00076
Cflo_N_g9396t1	Xaa-Pro dipeptidase	PF00557	Cflo_N_g2076t1	WD repeat-containing protein 85	PF00400
Cflo_N_g9396t1	Xaa-Pro dipeptidase	PF00557	Cflo_N_g2174t1	Guanine nucleotide-binding protein subunit beta-5	PF00400
Cflo_N_g9958t1	Cystathionine gamma-lyase	PF01053	Cflo_N_g8292t1	Dehydrodolichyl diphosphate synthase	PF01255
Cflo_N_g9958t1	Cystathionine gamma-lyase	PF01053	Cflo_N_g1483t1	Branched-chain-amino-acid aminotransferase	PF01063
Cflo_N_g9958t1	Cystathionine gamma-lyase	PF01053	Cflo_N_g13339t1	Adenosine kinase 2	PF00294
Cflo_N_g10792t1	Transcription initiation factor TFIID subunit 9	PF02291	Cflo_N_g2674t1	Transcription initiation factor TFIID subunit 12	PF03847
Cflo_N_g5341t1	similar to protein phosphatase 1, catalytic subunit, beta isoform 1	PF00149	Cflo_N_g9607t1	Tropomyosin-1	PF00261
Cflo_N_g9384t5	disks large 1 tumor suppressor protein-like	PF00595	Cflo_N_g10554t1	Protein lin-10	PF00640
Cflo_N_g9384t5	disks large 1 tumor suppressor protein-like	PF00595	Cflo_N_g10554t2	Protein lin-10	PF00640
Cflo_N_g9384t5	disks large 1 tumor suppressor protein-like	PF00595	Cflo_N_g10554t3	Protein lin-10	PF00640
Cflo_N_g11622t1	39S ribosomal protein L4, mitochondrial	PF00573	Cflo_N_g231t1	Prohibitin-2	PF01145
Cflo_N_g11622t1	39S ribosomal protein L4, mitochondrial	PF00573	Cflo_N_g6987t1	Mitochondrial import inner membrane translocase subunit TIM44	PF04280
Cflo_N_g14020t2	Serine/threonine-protein kinase PAK 1	PF00069	Cflo_N_g4557t1	Serine proteinase stubble	PF00089
Cflo_N_g14020t1	Serine/threonine-protein kinase PAK 1	PF00069	Cflo_N_g4557t1	Serine proteinase stubble	PF00089
Cflo_N_g12073t1	Fork head domain-containing protein crocodile	PF00250	Cflo_N_g15021t1	Alpha-N-acetylgalactosaminidase	PF00307
Cflo_N_g3027t2	transcription elongation factor B polypeptide 1-like	PF03931	Cflo_N_g13102t1	Cullin-2	PF00888
Cflo_N_g3027t1	Transcription elongation factor B polypeptide 1	PF03931	Cflo_N_g13102t1	Cullin-2	PF00888
Cflo_N_g5634t1	Cell division protein kinase 2	PF00069	Cflo_N_g10862t1	Death domain-containing adapter protein BG4	PF00531
Cflo_N_g5110t1	S-phase kinase-associated protein 1	PF01466	Cflo_N_g11740t1	SOCS box protein ssB-1	PF00622
Cflo_N_g5110t1	S-phase kinase-associated protein 1	PF01466	Cflo_N_g4557t1	Serine proteinase stubble	PF00089
Cflo_N_g5110t1	S-phase kinase-associated protein 1	PF01466	Cflo_N_g327t1	HEAT repeat-containing protein 1	PF08146
Cflo_N_g11127t2	serine/threonine-protein kinase MARK2-like	PF00069	Cflo_N_g1508t1	Serine/threonine-protein phosphatase 2A 56 kDa regulatory subunit alpha isoform	PF01603
Cflo_N_g13974t1	Serine/threonine-protein kinase PLK4	PF00069	Cflo_N_g121t1	Nuclear hormone receptor FTZ-F1 beta	PF00105
Cflo_N_g13974t1	Serine/threonine-protein kinase PLK4	PF00069	Cflo_N_g13245t1	ATP synthase subunit alpha	PF02874
Cflo_N_g13974t1	Serine/threonine-protein kinase PLK4	PF00069	Cflo_N_g5533t1	Cell division protein kinase 6	PF00069
Cflo_N_g13974t1	Serine/threonine-protein kinase PLK4	PF00069	Cflo_N_g13101t1	Homeobox protein ARX	PF00046
Cflo_N_g13974t1	Serine/threonine-protein kinase PLK4	PF00069	Cflo_N_g23t1	Cyclin-K, putative	PF00134
Cflo_N_g13974t1	Serine/threonine-protein kinase PLK4	PF00069	Cflo_N_g981t1	SPRY domain-containing SOCS box protein 1	PF00622
Cflo_N_g13974t1	Serine/threonine-protein kinase PLK4	PF00069	Cflo_N_g13867t1	Mediator of RNA polymerase II transcription subunit 15	PF09606
Cflo_N_g13974t1	Serine/threonine-protein kinase PLK4	PF00069	Cflo_N_g2053t1	Centaurin-gamma-1A	PF08477
Cflo_N_g13974t1	Serine/threonine-protein kinase PLK4	PF00069	Cflo_N_g9454t1	protein argonaute 14-like	PF03103
Cflo_N_g13974t1	Serine/threonine-protein kinase PLK4	PF00069	Cflo_N_g14671t1	Splicing factor 3B subunit 3	PF03178
Cflo_N_g13974t1	Serine/threonine-protein kinase PLK4	PF00069	Cflo_N_g2966t1	BAI1-associated protein 3	PF00168
Cflo_N_g13974t1	Serine/threonine-protein kinase PLK4	PF00069	Cflo_N_g9894t1	Mitotic spindle assembly checkpoint protein MAD2B	PF02301
Cflo_N_g13974t1	Serine/threonine-protein kinase PLK4	PF00069	Cflo_N_g11997t1	Ras-related protein Rab-21	PF00071
Cflo_N_g13974t1	Serine/threonine-protein kinase PLK4	PF00069	Cflo_N_g175t1	Transmembrane protein C20orf108	PF06916
Cflo_N_g13974t1	Serine/threonine-protein kinase PLK4	PF00069	Cflo_N_g1143t1	Transcription factor SOX-14	PF00505
Cflo_N_g13974t1	Serine/threonine-protein kinase PLK4	PF00069	Cflo_N_g15021t1	Alpha-N-acetylgalactosaminidase	PF00307
Cflo_N_g13974t1	Serine/threonine-protein kinase PLK4	PF00069	Cflo_N_g10733t1	LIM/homeobox protein Lhx9-like	PF00412
Cflo_N_g13974t1	Serine/threonine-protein kinase PLK4	PF00069	Cflo_N_g7268t1	Lysosomal thioesterase PPT2-like protein	PF02089
Cflo_N_g13974t1	Serine/threonine-protein kinase PLK4	PF00069	Cflo_N_g4557t1	Serine proteinase stubble	PF00089
Cflo_N_g13103t1	Proteasome subunit beta type	PF00227	Cflo_N_g5403t1	Proteasome subunit beta type	PF00227
Cflo_N_g13103t1	Proteasome subunit beta type	PF00227	Cflo_N_g13948t1	Proteasome subunit beta type	PF00227
Cflo_N_g13103t1	Proteasome subunit beta type	PF00227	Cflo_N_g13118t1	Proteasome subunit beta type	PF00227
Cflo_N_g8295t1	Coatomer subunit epsilon	PF04733	Cflo_N_g13892t1	Tumor suppressor candidate 3	PF04756
Cflo_N_g5963t1	Ubiquitin-like domain-containing CTD phosphatase 1	PF00240	Cflo_N_g12469t1	26S proteasome non-ATPase regulatory subunit 2	PF01851
Cflo_N_g15132t1	Serine/threonine-protein kinase PRP4-like protein	PF00069	Cflo_N_g14466t1	SUMO-conjugating enzyme UBC9	PF00179
Cflo_N_g11810t1	Vacuolar protein sorting-associating protein 4A	PF04212	Cflo_N_g15326t1	Charged multivesicular body protein 2a	PF03357
Cflo_N_g11163t1	26S proteasome non-ATPase regulatory subunit 8	PF10075	Cflo_N_g6131t1	26S proteasome non-ATPase regulatory subunit 7	PF01398
Cflo_N_g366t1	26S proteasome non-ATPase regulatory subunit 14	PF01398	Cflo_N_g13948t1	Proteasome subunit beta type	PF00227
Cflo_N_g366t1	26S proteasome non-ATPase regulatory subunit 14	PF01398	Cflo_N_g4534t2	UTP--glucose-1-phosphate uridylyltransferase	PF01704
Cflo_N_g366t1	26S proteasome non-ATPase regulatory subunit 14	PF01398	Cflo_N_g13118t1	Proteasome subunit beta type	PF00227
Cflo_N_g12469t1	26S proteasome non-ATPase regulatory subunit 2	PF01851	Cflo_N_g5692t1	26S protease regulatory subunit 4	PF00004
Cflo_N_g12469t1	26S proteasome non-ATPase regulatory subunit 2	PF01851	Cflo_N_g11231t1	Proteasome subunit beta type	PF00227
Cflo_N_g14178t1	26S proteasome regulatory ATPase subunit 10B	PF00004	Cflo_N_g5692t1	26S protease regulatory subunit 4	PF00004
Cflo_N_g14178t1	26S proteasome regulatory ATPase subunit 10B	PF00004	Cflo_N_g7026t1	26S proteasome non-ATPase regulatory subunit 4	PF02809
Cflo_N_g14178t1	26S proteasome regulatory ATPase subunit 10B	PF00004	Cflo_N_g4359t1	26S proteasome regulatory complex subunit p48B	PF00004
Cflo_N_g14178t1	26S proteasome regulatory ATPase subunit 10B	PF00004	Cflo_N_g8161t1	RNA-binding protein 39	PF00076
Cflo_N_g14178t1	26S proteasome regulatory ATPase subunit 10B	PF00004	Cflo_N_g11231t1	Proteasome subunit beta type	PF00227
Cflo_N_g8793t1	Cuticle protein 19	PF00379	Cflo_N_g1655t1	Cathepsin L	PF08246
Cflo_N_g4617t1	CAAX prenyl protease 2	PF02517	Cflo_N_g3981t1	Eukaryotic translation initiation factor 3 subunit F	PF01398
Cflo_N_g13948t1	Proteasome subunit beta type	PF00227	Cflo_N_g13118t1	Proteasome subunit beta type	PF00227
Cflo_N_g10067t1	Acyl-CoA Delta(11) desaturase	PF00487	Cflo_N_g7961t1	Cytochrome b5	PF00173
Cflo_N_g9576t1	FK506-binding protein 4	PF00254	Cflo_N_g8541t1	3-phosphoinositide-dependent protein kinase 1	PF00069
Cflo_N_g9576t1	FK506-binding protein 4	PF00254	Cflo_N_g13798t2	echinoderm microtubule-associated protein-like CG42247-like isoform X1	PF00400
Cflo_N_g5911t1	NAD-dependent ADP-ribosyltransferase sirtuin-4	PF02146	Cflo_N_g13867t1	Mediator of RNA polymerase II transcription subunit 15	PF09606
Cflo_N_g7521t1	Regulator of telomere elongation helicase 1-like protein	PF04851	Cflo_N_g13490t1	Homeotic protein deformed	PF00046
Cflo_N_g9918t1	UDP-xylose and UDP-N-acetylglucosamine transporter-like protein	PF08449	Cflo_N_g12534t1	Programmed cell death protein 2	PF01753
Cflo_N_g4256t2	Calcyclin-binding protein	PF04969	Cflo_N_g1887t1	BTB/POZ domain-containing protein 3	PF00651
Cflo_N_g4256t2	Calcyclin-binding protein	PF04969	Cflo_N_g2021t1	Pre-mRNA-processing factor 17	PF00400
Cflo_N_g4698t1	Elongation factor Tu	PF03144	Cflo_N_g9485t1	Vacuolar ATP synthase catalytic subunit A	PF00006
Cflo_N_g13163t1	CDK-activating kinase assembly factor MAT1	PF06391	Cflo_N_g9889t1	protein enabled-like	PF00568
Cflo_N_g8902t1	tRNA (guanine-N(7)-)-methyltransferase	PF02390	Cflo_N_g13821t1	RNA (Guanine-9-)-methyltransferase domain-containing protein 2	PF01746
Cflo_N_g5110t1	S-phase kinase-associated protein 1	PF01466	Cflo_N_g10851t1	coronin-1C-like isoform X1	PF08953
Cflo_N_g5110t1	S-phase kinase-associated protein 1	PF01466	Cflo_N_g5125t1	Ubiquitin-conjugating enzyme E2-32 kDa complementing, putative	PF00179
Cflo_N_g5110t1	S-phase kinase-associated protein 1	PF01466	Cflo_N_g13800t1	F-box only protein 42	PF01344
Cflo_N_g5110t1	S-phase kinase-associated protein 1	PF01466	Cflo_N_g13648t1	Fanconi anemia group M protein	PF00270
Cflo_N_g23t1	Cyclin-K, putative	PF00134	Cflo_N_g13782t1	Cell division control protein 2-like protein	PF00069
Cflo_N_g23t1	Cyclin-K, putative	PF00134	Cflo_N_g2053t1	Centaurin-gamma-1A	PF08477
Cflo_N_g23t1	Cyclin-K, putative	PF00134	Cflo_N_g15021t1	Alpha-N-acetylgalactosaminidase	PF00307
Cflo_N_g23t1	Cyclin-K, putative	PF00134	Cflo_N_g10733t1	LIM/homeobox protein Lhx9-like	PF00412
Cflo_N_g23t1	Cyclin-K, putative	PF00134	Cflo_N_g14671t1	Splicing factor 3B subunit 3	PF03178
Cflo_N_g23t1	Cyclin-K, putative	PF00134	Cflo_N_g13084t1	Nuclear protein localization protein 4-like protein	PF05020
Cflo_N_g23t1	Cyclin-K, putative	PF00134	Cflo_N_g175t1	Transmembrane protein C20orf108	PF06916
Cflo_N_g23t1	Cyclin-K, putative	PF00134	Cflo_N_g7798t2	RNA-binding protein 24-like isoformX2	PF00076
Cflo_N_g23t1	Cyclin-K, putative	PF00134	Cflo_N_g7798t1	RNA-binding protein 24-like isoform X3	PF00076
Cflo_N_g2159t1	Serine/threonine-protein kinase PAK mbt	PF00069	Cflo_N_g3684t1	Distal-less	PF00046
Cflo_N_g2159t1	Serine/threonine-protein kinase PAK mbt	PF00069	Cflo_N_g1171t1	DNA repair protein RAD51-like protein 1	PF08423
Cflo_N_g2159t1	Serine/threonine-protein kinase PAK mbt	PF00069	Cflo_N_g14466t1	SUMO-conjugating enzyme UBC9	PF00179
Cflo_N_g2159t1	Serine/threonine-protein kinase PAK mbt	PF00786	Cflo_N_g15021t1	Alpha-N-acetylgalactosaminidase	PF00307
Cflo_N_g6196t1	TAR DNA-binding protein 43	PF00076	Cflo_N_g7798t2	RNA-binding protein 24-like isoformX2	PF00076
Cflo_N_g6196t1	TAR DNA-binding protein 43	PF00076	Cflo_N_g7798t1	RNA-binding protein 24-like isoform X3	PF00076
Cflo_N_g6196t1	TAR DNA-binding protein 43	PF00076	Cflo_N_g8161t1	RNA-binding protein 39	PF00076
Cflo_N_g6196t1	TAR DNA-binding protein 43	PF00076	Cflo_N_g6904t1	Serine/threonine-protein kinase 3	PF00069
Cflo_N_g6196t1	TAR DNA-binding protein 43	PF00076	Cflo_N_g6904t2	Serine/threonine-protein kinase 3	PF00069
Cflo_N_g6196t1	TAR DNA-binding protein 43	PF00076	Cflo_N_g5147t5	ELAV-like protein 4	PF00076
Cflo_N_g4764t3	histone acetyltransferase p300-like	PF00569	Cflo_N_g10733t1	LIM/homeobox protein Lhx9-like	PF00412
Cflo_N_g10587t1	Serine/threonine-protein kinase polo	PF00069	Cflo_N_g13490t1	Homeotic protein deformed	PF00046
Cflo_N_g708t1	Serine/threonine-protein phosphatase 6	PF00149	Cflo_N_g7724t1	F-box/WD repeat-containing protein 1A	PF00400
Cflo_N_g708t1	Serine/threonine-protein phosphatase 6	PF00149	Cflo_N_g5110t1	S-phase kinase-associated protein 1	PF01466
Cflo_N_g4764t3	histone acetyltransferase p300-like	PF02135	Cflo_N_g2073t1	Chloride channel protein 7	PF00654
Cflo_N_g4764t3	histone acetyltransferase p300-like	PF02135	Cflo_N_g175t1	Transmembrane protein C20orf108	PF06916
Cflo_N_g4764t3	histone acetyltransferase p300-like	PF02135	Cflo_N_g7246t1	Amidophosphoribosyltransferase	PF00310
Cflo_N_g4764t3	histone acetyltransferase p300-like	PF02135	Cflo_N_g1143t1	Transcription factor SOX-14	PF00505
Cflo_N_g5110t1	S-phase kinase-associated protein 1	PF01466	Cflo_N_g2049t2	Anaphase-promoting complex subunit 2	PF00888
Cflo_N_g5110t1	S-phase kinase-associated protein 1	PF01466	Cflo_N_g7724t1	F-box/WD repeat-containing protein 1A	PF00400
Cflo_N_g5110t1	S-phase kinase-associated protein 1	PF01466	Cflo_N_g2233t1	Nucleosomal histone kinase 1	PF00069
Cflo_N_g9186t1	DNA-directed RNA polymerase III subunit RPC5	PF04801	Cflo_N_g1251t1	DNA-directed RNA polymerase III subunit RPC4	PF05132
Cflo_N_g1772t1	Poly(U)-binding-splicing factor half pint	PF00076	Cflo_N_g8983t1	Putative ubiquitin/40s ribosomal protein s27a fusion	PF00240
Cflo_N_g1772t1	Poly(U)-binding-splicing factor half pint	PF00076	Cflo_N_g7351t1	Proteasome subunit alpha type	PF00227
Cflo_N_g1772t1	Poly(U)-binding-splicing factor half pint	PF00076	Cflo_N_g5634t1	Cell division protein kinase 2	PF00069
Cflo_N_g1772t1	Poly(U)-binding-splicing factor half pint	PF00076	Cflo_N_g6975t1	Protein DDI1-like protein 2	PF00240
Cflo_N_g1772t1	Poly(U)-binding-splicing factor half pint	PF00076	Cflo_N_g14654t1	Ubiquilin-1	PF00240
Cflo_N_g12851t1	V-type proton ATPase 21 kDa proteolipid subunit	PF00137	Cflo_N_g8846t1	Vacuolar ATP synthase 16 kDa proteolipid subunit	PF00137
Cflo_N_g14178t1	26S proteasome regulatory ATPase subunit 10B	PF00004	Cflo_N_g11207t1	Actin-related protein 6	PF00022
Cflo_N_g11452t1	Nudix hydrolase 8	PF00293	Cflo_N_g3247t1	merlin-like	PF00373
Cflo_N_g5076t1	Cell division cycle 2-like protein kinase	PF00069	Cflo_N_g23t1	Cyclin-K, putative	PF00134
Cflo_N_g5076t2	Cell division cycle 2-like protein kinase	PF00069	Cflo_N_g23t1	Cyclin-K, putative	PF00134
Cflo_N_g10348t1	Growth arrest and DNA-damage-inducible proteins-interacting protein 1	PF10147	Cflo_N_g9863t1	Exosome complex exonuclease RRP41	PF01138
Cflo_N_g9894t1	Mitotic spindle assembly checkpoint protein MAD2B	PF02301	Cflo_N_g8049t1	Protein crooked neck	PF02184
Cflo_N_g9894t1	Mitotic spindle assembly checkpoint protein MAD2B	PF02301	Cflo_N_g6462t1	Small nuclear ribonucleoprotein-associated protein	PF01423
Cflo_N_g9894t1	Mitotic spindle assembly checkpoint protein MAD2B	PF02301	Cflo_N_g13101t1	Homeobox protein ARX	PF00046
Cflo_N_g9894t1	Mitotic spindle assembly checkpoint protein MAD2B	PF02301	Cflo_N_g5854t1	calpain-A-like isoform 4	PF00648
Cflo_N_g9894t1	Mitotic spindle assembly checkpoint protein MAD2B	PF02301	Cflo_N_g981t1	SPRY domain-containing SOCS box protein 1	PF00622
Cflo_N_g9894t1	Mitotic spindle assembly checkpoint protein MAD2B	PF02301	Cflo_N_g12994t1	COP9 signalosome complex subunit 3	PF01399
Cflo_N_g9894t1	Mitotic spindle assembly checkpoint protein MAD2B	PF02301	Cflo_N_g11263t2	Signal transducing adapter molecule 1	PF00790
Cflo_N_g9894t1	Mitotic spindle assembly checkpoint protein MAD2B	PF02301	Cflo_N_g6147t1	Acyl-coenzyme A oxidase	PF02770
Cflo_N_g9894t1	Mitotic spindle assembly checkpoint protein MAD2B	PF02301	Cflo_N_g4638t1	COP9 signalosome complex subunit 7	PF01399
Cflo_N_g9894t1	Mitotic spindle assembly checkpoint protein MAD2B	PF02301	Cflo_N_g10109t1	tubulin--tyrosine ligase-like protein 12-like	PF03133
Cflo_N_g9894t1	Mitotic spindle assembly checkpoint protein MAD2B	PF02301	Cflo_N_g14671t1	Splicing factor 3B subunit 3	PF03178
Cflo_N_g5141t1	Pre-rRNA-processing protein TSR2 homolog	PF10273	Cflo_N_g4239t1	40S ribosomal protein S26	PF01283
Cflo_N_g60t1	tRNA (Adenine-N(1)-)-methyltransferase catalytic subunit TRMT61A	PF08704	Cflo_N_g3189t1	tRNA (Adenine-N(1)-)-methyltransferase non-catalytic subunit TRM6	PF04189
Cflo_N_g12652t1	Proteasome subunit alpha type-4	PF00227	Cflo_N_g13103t1	Proteasome subunit beta type	PF00227
Cflo_N_g12652t1	Proteasome subunit alpha type-4	PF00227	Cflo_N_g8594t1	Proteasome subunit alpha type	PF10584
Cflo_N_g342t1	Potassium voltage-gated channel protein Shaker	PF02214	Cflo_N_g9384t5	disks large 1 tumor suppressor protein-like	PF00595
Cflo_N_g2870t1	Superoxide dismutase [Cu-Zn]	PF00080	Cflo_N_g11606t1	Copper chaperone for superoxide dismutase	PF00403
Cflo_N_g1171t1	DNA repair protein RAD51-like protein 1	PF08423	Cflo_N_g6243t1	Probable dimethyladenosine transferase	PF00398
Cflo_N_g9735t1	protein patched-like	PF02460	Cflo_N_g13405t1	2-acylglycerol O-acyltransferase 1	PF03982
Cflo_N_g8574t3	Tropomyosin	PF00261	Cflo_N_g5341t1	similar to protein phosphatase 1, catalytic subunit, beta isoform 1	PF00149
Cflo_N_g1287t1	Splicing factor, arginine/serine-rich 10	PF00076	Cflo_N_g3180t3	Serine-arginine protein 55	PF00076
Cflo_N_g1287t2	Splicing factor, arginine/serine-rich 10	PF00076	Cflo_N_g3180t3	Serine-arginine protein 55	PF00076
Cflo_N_g14533t1	Trehalase	PF01204	Cflo_N_g4534t2	UTP--glucose-1-phosphate uridylyltransferase	PF01704
Cflo_N_g14533t1	Trehalase	PF01204	Cflo_N_g4535t1	Scavenger mRNA-decapping enzyme DcpS	PF05652
Cflo_N_g9735t1	protein patched-like	PF02460	Cflo_N_g14466t1	SUMO-conjugating enzyme UBC9	PF00179
Cflo_N_g9735t1	protein patched-like	PF02460	Cflo_N_g23t1	Cyclin-K, putative	PF00134
Cflo_N_g9735t1	protein patched-like	PF02460	Cflo_N_g2053t1	Centaurin-gamma-1A	PF00169
Cflo_N_g9735t1	protein patched-like	PF02460	Cflo_N_g10733t1	LIM/homeobox protein Lhx9-like	PF00412
Cflo_N_g5634t1	Cell division protein kinase 2	PF00069	Cflo_N_g8334t1	BUD13-like protein	PF09736
Cflo_N_g5634t1	Cell division protein kinase 2	PF00069	Cflo_N_g175t1	Transmembrane protein C20orf108	PF06916
Cflo_N_g8846t1	Vacuolar ATP synthase 16 kDa proteolipid subunit	PF00137	Cflo_N_g10531t1	Translocon-associated protein subunit beta	PF05753
Cflo_N_g12849t1	RAC serine/threonine-protein kinase	PF00069	Cflo_N_g14671t1	Splicing factor 3B subunit 3	PF03178
Cflo_N_g12849t1	RAC serine/threonine-protein kinase	PF00069	Cflo_N_g8334t1	BUD13-like protein	PF09736
Cflo_N_g12849t1	RAC serine/threonine-protein kinase	PF00069	Cflo_N_g175t1	Transmembrane protein C20orf108	PF06916
Cflo_N_g14020t2	Serine/threonine-protein kinase PAK 1	PF00069	Cflo_N_g9823t1	Transmembrane protein C17orf28	PF00561
Cflo_N_g14020t1	Serine/threonine-protein kinase PAK 1	PF00069	Cflo_N_g9823t1	Transmembrane protein C17orf28	PF00561
Cflo_N_g14020t2	Serine/threonine-protein kinase PAK 1	PF00069	Cflo_N_g15584t1	Protein arginine N-methyltransferase 7	PF06325
Cflo_N_g14020t1	Serine/threonine-protein kinase PAK 1	PF00069	Cflo_N_g15584t1	Protein arginine N-methyltransferase 7	PF06325
Cflo_N_g14020t2	Serine/threonine-protein kinase PAK 1	PF00069	Cflo_N_g13648t1	Fanconi anemia group M protein	PF00270
Cflo_N_g14020t1	Serine/threonine-protein kinase PAK 1	PF00069	Cflo_N_g13648t1	Fanconi anemia group M protein	PF00270
Cflo_N_g14020t2	Serine/threonine-protein kinase PAK 1	PF00069	Cflo_N_g6469t1	Telomerase-binding protein EST1A; AltName: Full=EST1-like protein A; AltName: Full=Ever shorter telomeres 1A; AltName: Full=Smg-6 homolog; AltName: Full=Telomerase subunit EST1A	PF10374
Cflo_N_g14020t1	Serine/threonine-protein kinase PAK 1	PF00069	Cflo_N_g6469t1	Telomerase-binding protein EST1A; AltName: Full=EST1-like protein A; AltName: Full=Ever shorter telomeres 1A; AltName: Full=Smg-6 homolog; AltName: Full=Telomerase subunit EST1A	PF10374
Cflo_N_g14020t2	Serine/threonine-protein kinase PAK 1	PF00069	Cflo_N_g6469t3	Telomerase-binding protein EST1A; AltName: Full=EST1-like protein A; AltName: Full=Ever shorter telomeres 1A; AltName: Full=Smg-6 homolog; AltName: Full=Telomerase subunit EST1A	PF10374
Cflo_N_g14020t1	Serine/threonine-protein kinase PAK 1	PF00069	Cflo_N_g6469t3	Telomerase-binding protein EST1A; AltName: Full=EST1-like protein A; AltName: Full=Ever shorter telomeres 1A; AltName: Full=Smg-6 homolog; AltName: Full=Telomerase subunit EST1A	PF10374
Cflo_N_g14020t2	Serine/threonine-protein kinase PAK 1	PF00069	Cflo_N_g6469t4	Telomerase-binding protein EST1A; AltName: Full=EST1-like protein A; AltName: Full=Ever shorter telomeres 1A; AltName: Full=Smg-6 homolog; AltName: Full=Telomerase subunit EST1A	PF10374
Cflo_N_g14020t1	Serine/threonine-protein kinase PAK 1	PF00069	Cflo_N_g6469t4	Telomerase-binding protein EST1A; AltName: Full=EST1-like protein A; AltName: Full=Ever shorter telomeres 1A; AltName: Full=Smg-6 homolog; AltName: Full=Telomerase subunit EST1A	PF10374
Cflo_N_g3674t1	Cyclin-H	PF00134	Cflo_N_g175t1	Transmembrane protein C20orf108	PF06916
Cflo_N_g8686t1	Proteasome subunit alpha type	PF10584	Cflo_N_g13103t1	Proteasome subunit beta type	PF00227
Cflo_N_g8686t1	Proteasome subunit alpha type	PF10584	Cflo_N_g11231t1	Proteasome subunit beta type	PF00227
Cflo_N_g8686t1	Proteasome subunit alpha type	PF10584	Cflo_N_g8594t1	Proteasome subunit alpha type	PF10584
Cflo_N_g5110t1	S-phase kinase-associated protein 1	PF01466	Cflo_N_g981t1	SPRY domain-containing SOCS box protein 1	PF00622
Cflo_N_g5110t1	S-phase kinase-associated protein 1	PF01466	Cflo_N_g6451t1	Acyl-coenzyme A oxidase	PF02770
Cflo_N_g5110t1	S-phase kinase-associated protein 1	PF01466	Cflo_N_g15021t1	Alpha-N-acetylgalactosaminidase	PF02065
Cflo_N_g5110t1	S-phase kinase-associated protein 1	PF01466	Cflo_N_g7847t1	AAEL008725-PA	PF04124
Cflo_N_g5110t1	S-phase kinase-associated protein 1	PF01466	Cflo_N_g2966t1	BAI1-associated protein 3	PF00168
Cflo_N_g3027t2	transcription elongation factor B polypeptide 1-like	PF03931	Cflo_N_g3880t1	Mediator of RNA polymerase II transcription subunit 8	PF10232
Cflo_N_g3027t1	Transcription elongation factor B polypeptide 1	PF03931	Cflo_N_g3880t1	Mediator of RNA polymerase II transcription subunit 8	PF10232
Cflo_N_g11127t2	serine/threonine-protein kinase MARK2-like	PF00069	Cflo_N_g4324t1	Monocarboxylate transporter 12	PF07690
Cflo_N_g11127t2	serine/threonine-protein kinase MARK2-like	PF00069	Cflo_N_g2073t1	Chloride channel protein 7	PF00571
Cflo_N_g11127t2	serine/threonine-protein kinase MARK2-like	PF00069	Cflo_N_g11998t2	Rho GTPase-activating protein 1	PF00620
Cflo_N_g11127t2	serine/threonine-protein kinase MARK2-like	PF00069	Cflo_N_g6293t1	solute carrier family 23 member 1-like	PF00860
Cflo_N_g13974t1	Serine/threonine-protein kinase PLK4	PF00069	Cflo_N_g9889t1	protein enabled-like	PF00568
Cflo_N_g13974t1	Serine/threonine-protein kinase PLK4	PF00069	Cflo_N_g1171t1	DNA repair protein RAD51-like protein 1	PF08423
Cflo_N_g13974t1	Serine/threonine-protein kinase PLK4	PF00069	Cflo_N_g7365t1	Cyclin-C	PF00134
Cflo_N_g9807t2	Regucalcin	PF08450	Cflo_N_g12288t2	disks large homolog 5-like	PF00595
Cflo_N_g9807t1	Regucalcin	PF08450	Cflo_N_g12288t2	disks large homolog 5-like	PF00595
Cflo_N_g13102t1	Cullin-2	PF00888	Cflo_N_g3895t1	Chloride channel protein 2	PF00654
Cflo_N_g13611t1	Putative deoxyribonuclease TATDN1	PF01026	Cflo_N_g522t1	Ras GTPase-activating protein-binding protein 2	PF00076
Cflo_N_g13611t1	Putative deoxyribonuclease TATDN1	PF01026	Cflo_N_g10109t1	tubulin--tyrosine ligase-like protein 12-like	PF03133
Cflo_N_g7798t2	RNA-binding protein 24-like isoformX2	PF00076	Cflo_N_g4202t1	Dihydrolipoyl dehydrogenase	PF07992
Cflo_N_g7798t1	RNA-binding protein 24-like isoform X3	PF00076	Cflo_N_g4202t1	Dihydrolipoyl dehydrogenase	PF07992
Cflo_N_g6131t1	26S proteasome non-ATPase regulatory subunit 7	PF01398	Cflo_N_g366t1	26S proteasome non-ATPase regulatory subunit 14	PF01398
Cflo_N_g11196t1	actin-related protein 2/3 complex subunit 4-like	PF05856	Cflo_N_g4514t1	Actin-related protein 2/3 complex subunit 5	PF04699
Cflo_N_g8161t1	RNA-binding protein 39	PF00076	Cflo_N_g6920t1	stress-activated protein kinase JNK	PF00069
Cflo_N_g8161t1	RNA-binding protein 39	PF00076	Cflo_N_g13869t1	Serine/threonine-protein phosphatase 2A catalytic subunit alpha isoform	PF00560
Cflo_N_g8161t1	RNA-binding protein 39	PF00076	Cflo_N_g7798t2	RNA-binding protein 24-like isoformX2	PF00076
Cflo_N_g8161t1	RNA-binding protein 39	PF00076	Cflo_N_g7798t1	RNA-binding protein 24-like isoform X3	PF00076
Cflo_N_g8161t1	RNA-binding protein 39	PF00076	Cflo_N_g5147t5	ELAV-like protein 4	PF00076
Cflo_N_g9863t1	Exosome complex exonuclease RRP41	PF01138	Cflo_N_g3596t1	Exosome complex exonuclease RRP42	PF01138
Cflo_N_g11231t1	Proteasome subunit beta type	PF00227	Cflo_N_g12652t1	Proteasome subunit alpha type-4	PF00227
Cflo_N_g11231t1	Proteasome subunit beta type	PF00227	Cflo_N_g5403t1	Proteasome subunit beta type	PF00227
Cflo_N_g11231t1	Proteasome subunit beta type	PF00227	Cflo_N_g13103t1	Proteasome subunit beta type	PF00227
Cflo_N_g11231t1	Proteasome subunit beta type	PF00227	Cflo_N_g12798t1	COP9 signalosome complex subunit, putative	PF01399
Cflo_N_g11231t1	Proteasome subunit beta type	PF00227	Cflo_N_g938t1	Glycine cleavage system H protein, mitochondrial	PF01597
Cflo_N_g11231t1	Proteasome subunit beta type	PF00227	Cflo_N_g13948t1	Proteasome subunit beta type	PF00227
Cflo_N_g11231t1	Proteasome subunit beta type	PF00227	Cflo_N_g6975t1	Protein DDI1-like protein 2	PF00240
Cflo_N_g11231t1	Proteasome subunit beta type	PF00227	Cflo_N_g8594t1	Proteasome subunit alpha type	PF10584
Cflo_N_g11231t1	Proteasome subunit beta type	PF00227	Cflo_N_g13118t1	Proteasome subunit beta type	PF00227
Cflo_N_g7426t1	Retinaldehyde-binding protein 1-like protein 2	PF03765	Cflo_N_g12390t1	Actin, cytoplasmic 2	PF00022
Cflo_N_g7426t1	Retinaldehyde-binding protein 1-like protein 2	PF00650	Cflo_N_g7222t1	Guanine nucleotide-binding protein G(O) subunit alpha	PF00503
Cflo_N_g7426t1	Retinaldehyde-binding protein 1-like protein 2	PF03765	Cflo_N_g12333t1	G1/S-specific cyclin-E	PF00134
Cflo_N_g7426t1	Retinaldehyde-binding protein 1-like protein 2	PF00650	Cflo_N_g10742t1	Aldehyde dehydrogenase	PF00171
Cflo_N_g7426t1	Retinaldehyde-binding protein 1-like protein 2	PF00650	Cflo_N_g5349t1	Zinc transporter 2	PF01545
Cflo_N_g7426t1	Retinaldehyde-binding protein 1-like protein 2	PF00650	Cflo_N_g9646t1	Transporter	PF00209
Cflo_N_g7426t1	Retinaldehyde-binding protein 1-like protein 2	PF00650	Cflo_N_g7988t1	Equilibrative nucleoside transporter 1	PF01733
Cflo_N_g7426t1	Retinaldehyde-binding protein 1-like protein 2	PF00650	Cflo_N_g11920t1	Acyl-CoA-binding domain-containing protein 4	PF00887
Cflo_N_g7426t1	Retinaldehyde-binding protein 1-like protein 2	PF03765	Cflo_N_g6489t1	WW domain-containing oxidoreductase	PF00397
Cflo_N_g7426t1	Retinaldehyde-binding protein 1-like protein 2	PF00650	Cflo_N_g4939t1	unc-112-related protein-like isoform X1	PF00373
Cflo_N_g7426t1	Retinaldehyde-binding protein 1-like protein 2	PF00650	Cflo_N_g6293t1	solute carrier family 23 member 1-like	PF00860
Cflo_N_g7426t1	Retinaldehyde-binding protein 1-like protein 2	PF00650	Cflo_N_g9782t1	Protein TAPT1-like protein	PF05346
Cflo_N_g7426t1	Retinaldehyde-binding protein 1-like protein 2	PF00650	Cflo_N_g6729t1	Signal peptidase complex subunit 1	PF06645
Cflo_N_g105t1	Replication protein A 32 kDa subunit	PF01336	Cflo_N_g14752t1	M-phase inducer phosphatase	PF00581
Cflo_N_g105t1	Replication protein A 32 kDa subunit	PF01336	Cflo_N_g14752t2	M-phase inducer phosphatase	PF00581
Cflo_N_g105t1	Replication protein A 32 kDa subunit	PF01336	Cflo_N_g1171t1	DNA repair protein RAD51-like protein 1	PF08423
Cflo_N_g105t1	Replication protein A 32 kDa subunit	PF01336	Cflo_N_g7365t1	Cyclin-C	PF00134
Cflo_N_g105t1	Replication protein A 32 kDa subunit	PF01336	Cflo_N_g14201t1	homeobox protein Hmx-like	PF00046
Cflo_N_g105t1	Replication protein A 32 kDa subunit	PF01336	Cflo_N_g12333t1	G1/S-specific cyclin-E	PF00134
Cflo_N_g105t1	Replication protein A 32 kDa subunit	PF01336	Cflo_N_g13101t1	Homeobox protein ARX	PF00046
Cflo_N_g105t1	Replication protein A 32 kDa subunit	PF01336	Cflo_N_g23t1	Cyclin-K, putative	PF00134
Cflo_N_g105t1	Replication protein A 32 kDa subunit	PF01336	Cflo_N_g2053t1	Centaurin-gamma-1A	PF08477
Cflo_N_g105t1	Replication protein A 32 kDa subunit	PF01336	Cflo_N_g8161t1	RNA-binding protein 39	PF00076
Cflo_N_g105t1	Replication protein A 32 kDa subunit	PF01336	Cflo_N_g9454t1	protein argonaute 14-like	PF03103
Cflo_N_g105t1	Replication protein A 32 kDa subunit	PF01336	Cflo_N_g10733t1	LIM/homeobox protein Lhx9-like	PF00412
Cflo_N_g105t1	Replication protein A 32 kDa subunit	PF01336	Cflo_N_g9894t1	Mitotic spindle assembly checkpoint protein MAD2B	PF02301
Cflo_N_g105t1	Replication protein A 32 kDa subunit	PF01336	Cflo_N_g11679t1	Succinyl-CoA ligase [ADP-forming] subunit beta, mitochondrial	PF08442
Cflo_N_g105t1	Replication protein A 32 kDa subunit	PF01336	Cflo_N_g175t1	Transmembrane protein C20orf108	PF06916
Cflo_N_g13102t1	Cullin-2	PF00888	Cflo_N_g8494t1	Proliferating cell nuclear antigen	PF00705
Cflo_N_g13102t1	Cullin-2	PF00888	Cflo_N_g14466t1	SUMO-conjugating enzyme UBC9	PF00179
Cflo_N_g105t1	Replication protein A 32 kDa subunit	PF01336	Cflo_N_g3684t1	Distal-less	PF00046
Cflo_N_g13102t1	Cullin-2	PF00888	Cflo_N_g11338t1	Serine/threonine-protein phosphatase 4 catalytic subunit	PF00149
Cflo_N_g13102t1	Cullin-2	PF00888	Cflo_N_g9454t1	protein argonaute 14-like	PF03103
Cflo_N_g13102t1	Cullin-2	PF00888	Cflo_N_g15021t1	Alpha-N-acetylgalactosaminidase	PF00307
Cflo_N_g13102t1	Cullin-2	PF00888	Cflo_N_g6469t1	Telomerase-binding protein EST1A; AltName: Full=EST1-like protein A; AltName: Full=Ever shorter telomeres 1A; AltName: Full=Smg-6 homolog; AltName: Full=Telomerase subunit EST1A	PF10374
Cflo_N_g13102t1	Cullin-2	PF00888	Cflo_N_g6469t3	Telomerase-binding protein EST1A; AltName: Full=EST1-like protein A; AltName: Full=Ever shorter telomeres 1A; AltName: Full=Smg-6 homolog; AltName: Full=Telomerase subunit EST1A	PF10374
Cflo_N_g13102t1	Cullin-2	PF00888	Cflo_N_g6469t4	Telomerase-binding protein EST1A; AltName: Full=EST1-like protein A; AltName: Full=Ever shorter telomeres 1A; AltName: Full=Smg-6 homolog; AltName: Full=Telomerase subunit EST1A	PF10374
Cflo_N_g13102t1	Cullin-2	PF00888	Cflo_N_g175t1	Transmembrane protein C20orf108	PF06916
Cflo_N_g6920t1	stress-activated protein kinase JNK	PF00069	Cflo_N_g8812t2	Serine/threonine-protein kinase MST4	PF00069
Cflo_N_g9735t1	protein patched-like	PF02460	Cflo_N_g11679t1	Succinyl-CoA ligase [ADP-forming] subunit beta, mitochondrial	PF08442
Cflo_N_g9735t1	protein patched-like	PF02460	Cflo_N_g1143t1	Transcription factor SOX-14	PF00505
Cflo_N_g13539t1	DnaJ protein-like protein 1	PF00226	Cflo_N_g2093t1	UPF0586 protein C9orf41-like protein	PF07942
Cflo_N_g13539t1	DnaJ protein-like protein 1	PF00226	Cflo_N_g8603t1	Tetratricopeptide repeat protein 1	PF00515
Cflo_N_g11926t1	Cyclin-dependent kinase-like 2	PF00069	Cflo_N_g23t1	Cyclin-K, putative	PF00134
Cflo_N_g11926t1	Cyclin-dependent kinase-like 2	PF00069	Cflo_N_g6147t1	Acyl-coenzyme A oxidase	PF02770
Cflo_N_g11926t1	Cyclin-dependent kinase-like 2	PF00069	Cflo_N_g11471t1	kazrin	PF00536
Cflo_N_g9512t1	Kinesin light chain 1	PF09311	Cflo_N_g12679t1	Zinc finger MYND domain-containing protein 11	PF00855
Cflo_N_g9512t2	Kinesin light chain 1	PF09311	Cflo_N_g12679t1	Zinc finger MYND domain-containing protein 11	PF00855
Cflo_N_g9512t1	Kinesin light chain 1	PF09311	Cflo_N_g1183t1	Tektin-2	PF03148
Cflo_N_g9512t2	Kinesin light chain 1	PF09311	Cflo_N_g1183t1	Tektin-2	PF03148
Cflo_N_g9512t1	Kinesin light chain 1	PF09311	Cflo_N_g11998t2	Rho GTPase-activating protein 1	PF00620
Cflo_N_g9512t2	Kinesin light chain 1	PF09311	Cflo_N_g11998t2	Rho GTPase-activating protein 1	PF00620
Cflo_N_g9512t1	Kinesin light chain 1	PF09311	Cflo_N_g1443t1	Structure-specific endonuclease subunit SLX1 homolog	PF01541
Cflo_N_g9512t2	Kinesin light chain 1	PF09311	Cflo_N_g1443t1	Structure-specific endonuclease subunit SLX1 homolog	PF01541
Cflo_N_g9512t1	Kinesin light chain 1	PF09311	Cflo_N_g13005t1	Myelin expression factor 2	PF00076
Cflo_N_g9512t2	Kinesin light chain 1	PF09311	Cflo_N_g13005t1	Myelin expression factor 2	PF00076
Cflo_N_g9512t1	Kinesin light chain 1	PF09311	Cflo_N_g11997t1	Ras-related protein Rab-21	PF00071
Cflo_N_g9512t2	Kinesin light chain 1	PF09311	Cflo_N_g11997t1	Ras-related protein Rab-21	PF00071
Cflo_N_g9512t1	Kinesin light chain 1	PF09311	Cflo_N_g12738t1	Acylphosphatase	PF00708
Cflo_N_g9512t2	Kinesin light chain 1	PF09311	Cflo_N_g12738t1	Acylphosphatase	PF00708
Cflo_N_g9512t1	Kinesin light chain 1	PF09311	Cflo_N_g10364t2	neurotrimin-like isoform X1	PF07679
Cflo_N_g9512t2	Kinesin light chain 1	PF09311	Cflo_N_g10364t2	neurotrimin-like isoform X1	PF07679
Cflo_N_g9512t1	Kinesin light chain 1	PF09311	Cflo_N_g7798t2	RNA-binding protein 24-like isoformX2	PF00076
Cflo_N_g9512t2	Kinesin light chain 1	PF09311	Cflo_N_g7798t2	RNA-binding protein 24-like isoformX2	PF00076
Cflo_N_g9512t1	Kinesin light chain 1	PF09311	Cflo_N_g7798t1	RNA-binding protein 24-like isoform X3	PF00076
Cflo_N_g9512t2	Kinesin light chain 1	PF09311	Cflo_N_g7798t1	RNA-binding protein 24-like isoform X3	PF00076
Cflo_N_g9512t1	Kinesin light chain 1	PF09311	Cflo_N_g81t1	Guanylate cyclase	PF07714
Cflo_N_g9512t2	Kinesin light chain 1	PF09311	Cflo_N_g81t1	Guanylate cyclase	PF07714
Cflo_N_g12407t1	Bystin	PF05291	Cflo_N_g8937t1	General transcription factor IIE subunit 1	PF02002
Cflo_N_g12407t1	Bystin	PF05291	Cflo_N_g6243t1	Probable dimethyladenosine transferase	PF00398
Cflo_N_g7840t1	G1/S-specific cyclin-D3	PF00134	Cflo_N_g9889t1	protein enabled-like	PF08776
Cflo_N_g7840t1	G1/S-specific cyclin-D3	PF00134	Cflo_N_g7365t1	Cyclin-C	PF00134
Cflo_N_g7840t1	G1/S-specific cyclin-D3	PF00134	Cflo_N_g13867t1	Mediator of RNA polymerase II transcription subunit 15	PF09606
Cflo_N_g7840t1	G1/S-specific cyclin-D3	PF00134	Cflo_N_g2053t1	Centaurin-gamma-1A	PF08477
Cflo_N_g7840t1	G1/S-specific cyclin-D3	PF00134	Cflo_N_g14671t1	Splicing factor 3B subunit 3	PF03178
Cflo_N_g7840t1	G1/S-specific cyclin-D3	PF00134	Cflo_N_g13084t1	Nuclear protein localization protein 4-like protein	PF05020
Cflo_N_g7840t1	G1/S-specific cyclin-D3	PF00134	Cflo_N_g7798t2	RNA-binding protein 24-like isoformX2	PF00076
Cflo_N_g7840t1	G1/S-specific cyclin-D3	PF00134	Cflo_N_g7798t1	RNA-binding protein 24-like isoform X3	PF00076
Cflo_N_g12849t1	RAC serine/threonine-protein kinase	PF00069	Cflo_N_g9889t1	protein enabled-like	PF00568
Cflo_N_g12849t1	RAC serine/threonine-protein kinase	PF00069	Cflo_N_g2516t1	Protein gooseberry-neuro	PF00292
Cflo_N_g12849t1	RAC serine/threonine-protein kinase	PF00069	Cflo_N_g1171t1	DNA repair protein RAD51-like protein 1	PF08423
Cflo_N_g12849t1	RAC serine/threonine-protein kinase	PF00069	Cflo_N_g7365t1	Cyclin-C	PF00134
Cflo_N_g12849t1	RAC serine/threonine-protein kinase	PF00069	Cflo_N_g4466t1	Paired box protein Pax-6	PF00292
Cflo_N_g12849t1	RAC serine/threonine-protein kinase	PF00069	Cflo_N_g4466t2	Paired box protein Pax-6	PF00292
Cflo_N_g12849t1	RAC serine/threonine-protein kinase	PF00069	Cflo_N_g2053t1	Centaurin-gamma-1A	PF08477
Cflo_N_g12849t1	RAC serine/threonine-protein kinase	PF00069	Cflo_N_g15021t1	Alpha-N-acetylgalactosaminidase	PF00307
Cflo_N_g12849t1	RAC serine/threonine-protein kinase	PF00069	Cflo_N_g10733t1	LIM/homeobox protein Lhx9-like	PF00412
Cflo_N_g12849t1	RAC serine/threonine-protein kinase	PF00069	Cflo_N_g1143t1	Transcription factor SOX-14	PF00505
Cflo_N_g12849t1	RAC serine/threonine-protein kinase	PF00069	Cflo_N_g7798t2	RNA-binding protein 24-like isoformX2	PF00076
Cflo_N_g12849t1	RAC serine/threonine-protein kinase	PF00069	Cflo_N_g7798t1	RNA-binding protein 24-like isoform X3	PF00076
Cflo_N_g12849t1	RAC serine/threonine-protein kinase	PF00069	Cflo_N_g4557t1	Serine proteinase stubble	PF00089
Cflo_N_g11581t1	Acyl-CoA-binding protein-like protein	PF00887	Cflo_N_g938t1	Glycine cleavage system H protein, mitochondrial	PF01597
Cflo_N_g231t1	Prohibitin-2	PF01145	Cflo_N_g6570t1	Thioredoxin reductase 1, mitochondrial	PF02852
Cflo_N_g231t1	Prohibitin-2	PF01145	Cflo_N_g6570t2	Thioredoxin reductase 1, mitochondrial	PF02852
Cflo_N_g231t1	Prohibitin-2	PF01145	Cflo_N_g7198t1	Mitochondrial inner membrane protein OXA1L	PF02096
Cflo_N_g231t1	Prohibitin-2	PF01145	Cflo_N_g1075t1	39S ribosomal protein L3, mitochondrial	PF00297
Cflo_N_g231t1	Prohibitin-2	PF01145	Cflo_N_g4534t2	UTP--glucose-1-phosphate uridylyltransferase	PF01704
Cflo_N_g231t1	Prohibitin-2	PF01145	Cflo_N_g6987t1	Mitochondrial import inner membrane translocase subunit TIM44	PF04280
Cflo_N_g2419t1	Sphingosine-1-phosphate lyase	PF00282	Cflo_N_g231t1	Prohibitin-2	PF01145
Cflo_N_g14466t1	SUMO-conjugating enzyme UBC9	PF00179	Cflo_N_g9323t1	zinc finger protein 226-like	PF00096
Cflo_N_g12849t1	RAC serine/threonine-protein kinase	PF00069	Cflo_N_g13101t1	Homeobox protein ARX	PF00046
Cflo_N_g12849t1	RAC serine/threonine-protein kinase	PF00069	Cflo_N_g23t1	Cyclin-K, putative	PF00134
Cflo_N_g12849t1	RAC serine/threonine-protein kinase	PF00069	Cflo_N_g981t1	SPRY domain-containing SOCS box protein 1	PF00622
Cflo_N_g12849t1	RAC serine/threonine-protein kinase	PF00069	Cflo_N_g13867t1	Mediator of RNA polymerase II transcription subunit 15	PF09606
Cflo_N_g5101t1	Na(+)/H(+) exchange regulatory cofactor NHE-RF2-like	PF00595	Cflo_N_g5526t1	Ribosomal protein S7	PF01251
Cflo_N_g13453t1	Serine/threonine-protein kinase ULK2	PF00069	Cflo_N_g13101t1	Homeobox protein ARX	PF00046
Cflo_N_g13453t1	Serine/threonine-protein kinase ULK2	PF00069	Cflo_N_g981t1	SPRY domain-containing SOCS box protein 1	PF00622
Cflo_N_g13453t1	Serine/threonine-protein kinase ULK2	PF00069	Cflo_N_g13867t1	Mediator of RNA polymerase II transcription subunit 15	PF09606
Cflo_N_g13453t1	Serine/threonine-protein kinase ULK2	PF00069	Cflo_N_g2053t1	Centaurin-gamma-1A	PF08477
Cflo_N_g13453t1	Serine/threonine-protein kinase ULK2	PF00069	Cflo_N_g15021t1	Alpha-N-acetylgalactosaminidase	PF00307
Cflo_N_g13453t1	Serine/threonine-protein kinase ULK2	PF00069	Cflo_N_g10733t1	LIM/homeobox protein Lhx9-like	PF00412
Cflo_N_g13453t1	Serine/threonine-protein kinase ULK2	PF00069	Cflo_N_g9414t1	Polyadenylate-binding protein-interacting protein 1	PF02854
Cflo_N_g13453t1	Serine/threonine-protein kinase ULK2	PF00069	Cflo_N_g9414t2	Polyadenylate-binding protein-interacting protein 1	PF02854
Cflo_N_g13453t1	Serine/threonine-protein kinase ULK2	PF00069	Cflo_N_g175t1	Transmembrane protein C20orf108	PF06916
Cflo_N_g13453t1	Serine/threonine-protein kinase ULK2	PF00069	Cflo_N_g7798t2	RNA-binding protein 24-like isoformX2	PF00076
Cflo_N_g13453t1	Serine/threonine-protein kinase ULK2	PF00069	Cflo_N_g7798t1	RNA-binding protein 24-like isoform X3	PF00076
Cflo_N_g1063t1	T-cell acute lymphocytic leukemia protein 1	PF00010	Cflo_N_g14466t1	SUMO-conjugating enzyme UBC9	PF00179
Cflo_N_g6134t1	DNA primase large subunit	PF04104	Cflo_N_g1171t1	DNA repair protein RAD51-like protein 1	PF08423
Cflo_N_g6134t1	DNA primase large subunit	PF04104	Cflo_N_g4324t1	Monocarboxylate transporter 12	PF07690
Cflo_N_g6134t1	DNA primase large subunit	PF04104	Cflo_N_g11998t2	Rho GTPase-activating protein 1	PF00620
Cflo_N_g12338t1	Hsp90 co-chaperone Cdc37	PF03234	Cflo_N_g6037t1	cAMP-dependent protein kinase catalytic subunit	PF00069
Cflo_N_g12338t1	Hsp90 co-chaperone Cdc37	PF03234	Cflo_N_g2586t1	CAD protein	PF00289
Cflo_N_g12338t1	Hsp90 co-chaperone Cdc37	PF03234	Cflo_N_g304t1	Serine/threonine-protein kinase LATS1	PF00069
Cflo_N_g12338t1	Hsp90 co-chaperone Cdc37	PF03234	Cflo_N_g15068t1	Ribosomal protein S6 kinase beta-1	PF00069
Cflo_N_g12338t1	Hsp90 co-chaperone Cdc37	PF03234	Cflo_N_g3946t1	AAEL012136-PA	PF00188
Cflo_N_g8983t1	Putative ubiquitin/40s ribosomal protein s27a fusion	PF00240	Cflo_N_g7026t1	26S proteasome non-ATPase regulatory subunit 4	PF02809
Cflo_N_g8983t1	Putative ubiquitin/40s ribosomal protein s27a fusion	PF00240	Cflo_N_g6975t1	Protein DDI1-like protein 2	PF00240
Cflo_N_g8983t1	Putative ubiquitin/40s ribosomal protein s27a fusion	PF00240	Cflo_N_g14654t1	Ubiquilin-1	PF00240
Cflo_N_g7351t1	Proteasome subunit alpha type	PF10584	Cflo_N_g13103t1	Proteasome subunit beta type	PF00227
Cflo_N_g7351t1	Proteasome subunit alpha type	PF10584	Cflo_N_g13948t1	Proteasome subunit beta type	PF00227
Cflo_N_g13782t1	Cell division control protein 2-like protein	PF00069	Cflo_N_g14752t1	M-phase inducer phosphatase	PF00581
Cflo_N_g13782t1	Cell division control protein 2-like protein	PF00069	Cflo_N_g14752t2	M-phase inducer phosphatase	PF00581
Cflo_N_g13782t1	Cell division control protein 2-like protein	PF00069	Cflo_N_g7365t1	Cyclin-C	PF00134
Cflo_N_g13782t1	Cell division control protein 2-like protein	PF00069	Cflo_N_g12333t1	G1/S-specific cyclin-E	PF00134
Cflo_N_g13782t1	Cell division control protein 2-like protein	PF00069	Cflo_N_g12540t1	Glutamate-rich WD repeat-containing protein 1	PF00400
Cflo_N_g13782t1	Cell division control protein 2-like protein	PF00069	Cflo_N_g3284t1	Protein cereblon	PF02190
Cflo_N_g13782t1	Cell division control protein 2-like protein	PF00069	Cflo_N_g3284t2	Protein cereblon	PF02190
Cflo_N_g13782t1	Cell division control protein 2-like protein	PF00069	Cflo_N_g8334t1	BUD13-like protein	PF09736
Cflo_N_g13782t1	Cell division control protein 2-like protein	PF00069	Cflo_N_g10828t1	Protein bric-a-brac 2	PF00651
Cflo_N_g5634t1	Cell division protein kinase 2	PF00069	Cflo_N_g13490t1	Homeotic protein deformed	PF00046
Cflo_N_g5634t1	Cell division protein kinase 2	PF00069	Cflo_N_g13040t1	DNA repair and recombination protein RAD54-like	PF00176
Cflo_N_g5634t1	Cell division protein kinase 2	PF00069	Cflo_N_g1171t1	DNA repair protein RAD51-like protein 1	PF08423
Cflo_N_g5634t1	Cell division protein kinase 2	PF00069	Cflo_N_g13505t1	putative ATP-dependent RNA helicase me31b-like	PF00270
Cflo_N_g5634t1	Cell division protein kinase 2	PF00069	Cflo_N_g7365t1	Cyclin-C	PF00134
Cflo_N_g5634t1	Cell division protein kinase 2	PF00069	Cflo_N_g13041t1	V-type proton ATPase subunit B	PF02874
Cflo_N_g5634t1	Cell division protein kinase 2	PF00069	Cflo_N_g7840t1	G1/S-specific cyclin-D3	PF00134
Cflo_N_g13782t1	Cell division control protein 2-like protein	PF00069	Cflo_N_g3674t1	Cyclin-H	PF00134
Cflo_N_g5634t1	Cell division protein kinase 2	PF00069	Cflo_N_g5692t1	26S protease regulatory subunit 4	PF00004
Cflo_N_g5634t1	Cell division protein kinase 2	PF00069	Cflo_N_g5533t1	Cell division protein kinase 6	PF00069
Cflo_N_g5634t1	Cell division protein kinase 2	PF00069	Cflo_N_g11135t1	Nucleoplasmin-like protein	PF03066
Cflo_N_g5634t1	Cell division protein kinase 2	PF00069	Cflo_N_g4466t1	Paired box protein Pax-6	PF00292
Cflo_N_g5634t1	Cell division protein kinase 2	PF00069	Cflo_N_g4466t2	Paired box protein Pax-6	PF00292
Cflo_N_g5634t1	Cell division protein kinase 2	PF00069	Cflo_N_g1100t1	Receptor for activated protein kinase c	PF00400
Cflo_N_g5634t1	Cell division protein kinase 2	PF00069	Cflo_N_g3674t1	Cyclin-H	PF00134
Cflo_N_g5634t1	Cell division protein kinase 2	PF00069	Cflo_N_g4929t2	Solute carrier family 12 member 8	PF00324
Cflo_N_g5634t1	Cell division protein kinase 2	PF00069	Cflo_N_g13101t1	Homeobox protein ARX	PF00046
Cflo_N_g5634t1	Cell division protein kinase 2	PF00069	Cflo_N_g8883t1	Mitotic checkpoint protein BUB3	PF00400
Cflo_N_g5634t1	Cell division protein kinase 2	PF00069	Cflo_N_g23t1	Cyclin-K, putative	PF00134
Cflo_N_g5634t1	Cell division protein kinase 2	PF00069	Cflo_N_g981t1	SPRY domain-containing SOCS box protein 1	PF00622
Cflo_N_g5634t1	Cell division protein kinase 2	PF00069	Cflo_N_g1508t1	Serine/threonine-protein phosphatase 2A 56 kDa regulatory subunit alpha isoform	PF01603
Cflo_N_g5634t1	Cell division protein kinase 2	PF00069	Cflo_N_g13867t1	Mediator of RNA polymerase II transcription subunit 15	PF09606
Cflo_N_g5634t1	Cell division protein kinase 2	PF00069	Cflo_N_g15021t1	Alpha-N-acetylgalactosaminidase	PF00307
Cflo_N_g5634t1	Cell division protein kinase 2	PF00069	Cflo_N_g10733t1	LIM/homeobox protein Lhx9-like	PF00412
Cflo_N_g5634t1	Cell division protein kinase 2	PF00069	Cflo_N_g4933t1	U6 snRNA-associated Sm-like protein LSm4	PF01423
Cflo_N_g5634t1	Cell division protein kinase 2	PF00069	Cflo_N_g8205t1	glutaredoxin-3-like	PF00085
Cflo_N_g5634t1	Cell division protein kinase 2	PF00069	Cflo_N_g6904t1	Serine/threonine-protein kinase 3	PF00069
Cflo_N_g5634t1	Cell division protein kinase 2	PF00069	Cflo_N_g6904t2	Serine/threonine-protein kinase 3	PF00069
Cflo_N_g5634t1	Cell division protein kinase 2	PF00069	Cflo_N_g8865t1	Sulfotransferase family cytosolic 1B member 1	PF00685
Cflo_N_g5634t1	Cell division protein kinase 2	PF00069	Cflo_N_g9894t1	Mitotic spindle assembly checkpoint protein MAD2B	PF02301
Cflo_N_g5634t1	Cell division protein kinase 2	PF00069	Cflo_N_g11679t1	Succinyl-CoA ligase [ADP-forming] subunit beta, mitochondrial	PF08442
Cflo_N_g5634t1	Cell division protein kinase 2	PF00069	Cflo_N_g6293t1	solute carrier family 23 member 1-like	PF00860
Cflo_N_g5634t1	Cell division protein kinase 2	PF00069	Cflo_N_g5972t1	Exonuclease 3'-5' domain-like-containing protein 2	PF01612
Cflo_N_g5634t1	Cell division protein kinase 2	PF00069	Cflo_N_g1535t1	Zinc finger protein 841	PF00096
Cflo_N_g598t1	Serine/threonine-protein kinase PFTAIRE-1	PF00069	Cflo_N_g7365t1	Cyclin-C	PF00134
Cflo_N_g598t1	Serine/threonine-protein kinase PFTAIRE-1	PF00069	Cflo_N_g5870t1	14-3-3 protein epsilon	PF00244
Cflo_N_g598t1	Serine/threonine-protein kinase PFTAIRE-1	PF00069	Cflo_N_g11849t1	Thioredoxin	PF00085
Cflo_N_g8494t1	Proliferating cell nuclear antigen	PF00705	Cflo_N_g13542t1	Inosine-5'-monophosphate dehydrogenase	PF00478
Cflo_N_g8494t1	Proliferating cell nuclear antigen	PF00705	Cflo_N_g4064t1	Replication factor C subunit 3	PF03215
Cflo_N_g8494t1	Proliferating cell nuclear antigen	PF00705	Cflo_N_g14462t1	Replication factor C subunit 5	PF08542
Cflo_N_g8494t1	Proliferating cell nuclear antigen	PF00705	Cflo_N_g9894t1	Mitotic spindle assembly checkpoint protein MAD2B	PF02301
Cflo_N_g8494t1	Proliferating cell nuclear antigen	PF00705	Cflo_N_g13816t1	DNA ligase	PF04675
Cflo_N_g6258t1	glutathione S-transferase 1-like	PF02798	Cflo_N_g963t1	Isochorismatase domain-containing protein 2, mitochondrial	PF00857
Cflo_N_g6258t1	glutathione S-transferase 1-like	PF02798	Cflo_N_g866t1	Probable protein phosphatase 2C T23F11.1	PF00481
Cflo_N_g9512t1	Kinesin light chain 1	PF09311	Cflo_N_g3084t3	protein dachsous-like	PF00028
Cflo_N_g9512t2	Kinesin light chain 1	PF09311	Cflo_N_g3084t3	protein dachsous-like	PF00028
Cflo_N_g9512t1	Kinesin light chain 1	PF09311	Cflo_N_g12552t1	Maternal protein tudor	PF00567
Cflo_N_g9512t2	Kinesin light chain 1	PF09311	Cflo_N_g12552t1	Maternal protein tudor	PF00567
Cflo_N_g9512t1	Kinesin light chain 1	PF09311	Cflo_N_g5839t3	Aryl hydrocarbon receptor nuclear translocator-like protein	PF00010
Cflo_N_g9512t2	Kinesin light chain 1	PF09311	Cflo_N_g5839t3	Aryl hydrocarbon receptor nuclear translocator-like protein	PF00010
Cflo_N_g9512t1	Kinesin light chain 1	PF09311	Cflo_N_g484t1	Hrp65 protein	PF00076
Cflo_N_g9512t2	Kinesin light chain 1	PF09311	Cflo_N_g484t1	Hrp65 protein	PF00076
Cflo_N_g9512t1	Kinesin light chain 1	PF09311	Cflo_N_g13101t1	Homeobox protein ARX	PF00046
Cflo_N_g9512t2	Kinesin light chain 1	PF09311	Cflo_N_g13101t1	Homeobox protein ARX	PF00046
Cflo_N_g9512t1	Kinesin light chain 1	PF09311	Cflo_N_g981t1	SPRY domain-containing SOCS box protein 1	PF07525
Cflo_N_g9512t2	Kinesin light chain 1	PF09311	Cflo_N_g981t1	SPRY domain-containing SOCS box protein 1	PF07525
Cflo_N_g9512t1	Kinesin light chain 1	PF09311	Cflo_N_g12994t1	COP9 signalosome complex subunit 3	PF01399
Cflo_N_g9512t2	Kinesin light chain 1	PF09311	Cflo_N_g12994t1	COP9 signalosome complex subunit 3	PF01399
Cflo_N_g9512t1	Kinesin light chain 1	PF09311	Cflo_N_g12989t1	Protein yippee-like	PF03226
Cflo_N_g9512t2	Kinesin light chain 1	PF09311	Cflo_N_g12989t1	Protein yippee-like	PF03226
Cflo_N_g4534t2	UTP--glucose-1-phosphate uridylyltransferase	PF01704	Cflo_N_g14182t1	Mitochondrial dicarboxylate carrier	PF00153
Cflo_N_g9501t1	N-terminal acetyltransferase complex ARD1 subunit B	PF00583	Cflo_N_g7351t1	Proteasome subunit alpha type	PF10584
Cflo_N_g9501t1	N-terminal acetyltransferase complex ARD1 subunit B	PF00583	Cflo_N_g5700t1	p21-activated protein kinase-interacting protein 1-like protein	PF00400
Cflo_N_g5413t1	UPF0195 protein CG7949	PF01883	Cflo_N_g13166t1	Probable cytosolic iron-sulfur protein assembly protein Ciao1	PF00400
Cflo_N_g3028t1	Biogenesis of lysosome-related organelles complex 1 subunit 2	PF10046	Cflo_N_g12905t1	Biogenesis of lysosome-related organelles complex 1 subunit 1	PF06320
Cflo_N_g13055t1	Fumarate hydratase, mitochondrial	PF00206	Cflo_N_g8255t1	DnaJ-like protein subfamily C member 7	PF00515
Cflo_N_g848t1	NADH-cytochrome b5 reductase 2	PF00970	Cflo_N_g4509t1	CCR4-NOT transcription complex subunit 6-like-B	PF03372
Cflo_N_g848t1	NADH-cytochrome b5 reductase 2	PF00970	Cflo_N_g8603t1	Tetratricopeptide repeat protein 1	PF00515
Cflo_N_g11998t2	Rho GTPase-activating protein 1	PF00620	Cflo_N_g11706t1	Cytochrome P450 6A1	PF00067
Cflo_N_g11998t2	Rho GTPase-activating protein 1	PF00620	Cflo_N_g11338t1	Serine/threonine-protein phosphatase 4 catalytic subunit	PF00149
Cflo_N_g11998t2	Rho GTPase-activating protein 1	PF00620	Cflo_N_g13101t1	Homeobox protein ARX	PF00046
Cflo_N_g11998t2	Rho GTPase-activating protein 1	PF00620	Cflo_N_g11601t1	CDC45-related protein	PF02724
Cflo_N_g11998t2	Rho GTPase-activating protein 1	PF00620	Cflo_N_g981t1	SPRY domain-containing SOCS box protein 1	PF07525
Cflo_N_g11998t2	Rho GTPase-activating protein 1	PF00620	Cflo_N_g2053t1	Centaurin-gamma-1A	PF08477
Cflo_N_g11998t2	Rho GTPase-activating protein 1	PF00620	Cflo_N_g14403t1	Serine proteinase stubble	PF00089
Cflo_N_g11998t2	Rho GTPase-activating protein 1	PF00620	Cflo_N_g4792t1	Retinol dehydrogenase 13	PF00106
Cflo_N_g11998t2	Rho GTPase-activating protein 1	PF00620	Cflo_N_g7241t1	Peptidyl-prolyl cis-trans isomerase	PF00160
Cflo_N_g11998t2	Rho GTPase-activating protein 1	PF00620	Cflo_N_g14504t1	Lysosomal aspartic protease	PF00026
Cflo_N_g11998t2	Rho GTPase-activating protein 1	PF00620	Cflo_N_g9862t1	Crossover junction endonuclease MUS81	PF02732
Cflo_N_g11998t2	Rho GTPase-activating protein 1	PF00620	Cflo_N_g5565t1	39S ribosomal protein L14, mitochondrial	PF00238
Cflo_N_g11998t2	Rho GTPase-activating protein 1	PF00620	Cflo_N_g10364t2	neurotrimin-like isoform X1	PF07679
Cflo_N_g11998t2	Rho GTPase-activating protein 1	PF00620	Cflo_N_g4557t1	Serine proteinase stubble	PF00089
Cflo_N_g6112t1	RNA exonuclease 4	PF00929	Cflo_N_g10808t1	Zinc finger protein 330-like protein	PF06524
Cflo_N_g6112t2	RNA exonuclease 4	PF00929	Cflo_N_g10808t1	Zinc finger protein 330-like protein	PF06524
Cflo_N_g6112t1	RNA exonuclease 4	PF00929	Cflo_N_g12710t1	Transcription factor 25	PF04910
Cflo_N_g6112t2	RNA exonuclease 4	PF00929	Cflo_N_g12710t1	Transcription factor 25	PF04910
Cflo_N_g6112t1	RNA exonuclease 4	PF00929	Cflo_N_g9392t1	protein AATF-like	PF08164
Cflo_N_g6112t2	RNA exonuclease 4	PF00929	Cflo_N_g9392t1	protein AATF-like	PF08164
Cflo_N_g6112t1	RNA exonuclease 4	PF00929	Cflo_N_g6522t1	zinc finger protein 846-like	PF07776
Cflo_N_g6112t2	RNA exonuclease 4	PF00929	Cflo_N_g6522t1	zinc finger protein 846-like	PF07776
Cflo_N_g6112t1	RNA exonuclease 4	PF00929	Cflo_N_g356t2	Ovarian cancer-associated gene 2 protein-like protein	PF03959
Cflo_N_g6112t2	RNA exonuclease 4	PF00929	Cflo_N_g356t2	Ovarian cancer-associated gene 2 protein-like protein	PF03959
Cflo_N_g13235t1	Defective in cullin neddylation protein	PF03556	Cflo_N_g2213t1	FR47 multi-domain protein	PF08445
Cflo_N_g5125t1	Ubiquitin-conjugating enzyme E2-32 kDa complementing, putative	PF00179	Cflo_N_g13040t1	DNA repair and recombination protein RAD54-like	PF00176
Cflo_N_g5125t1	Ubiquitin-conjugating enzyme E2-32 kDa complementing, putative	PF00179	Cflo_N_g1171t1	DNA repair protein RAD51-like protein 1	PF08423
Cflo_N_g4723t1	syntaxin-8-like isoform 1	PF05739	Cflo_N_g4700t1	syntaxin-1A-like	PF00804
Cflo_N_g4723t1	syntaxin-8-like isoform 1	PF05739	Cflo_N_g4509t1	CCR4-NOT transcription complex subunit 6-like-B	PF04893
Cflo_N_g4723t1	syntaxin-8-like isoform 1	PF05739	Cflo_N_g6743t1	Vesicle transport through interaction with t-SNAREs-like protein 1A	PF05008
Cflo_N_g4723t1	syntaxin-8-like isoform 1	PF05739	Cflo_N_g5440t1	Syntaxin-12	PF05739
Cflo_N_g814t1	4-aminobutyrate aminotransferase, mitochondrial	PF00202	Cflo_N_g1641t1	aminoacylase-1-like	PF07687
Cflo_N_g814t1	4-aminobutyrate aminotransferase, mitochondrial	PF00202	Cflo_N_g9812t1	aminoacylase-1-like	PF07687
Cflo_N_g5076t1	Cell division cycle 2-like protein kinase	PF00069	Cflo_N_g13174t1	Rhombotin-1	PF00412
Cflo_N_g5076t2	Cell division cycle 2-like protein kinase	PF00069	Cflo_N_g13174t1	Rhombotin-1	PF00412
Cflo_N_g5076t1	Cell division cycle 2-like protein kinase	PF00069	Cflo_N_g8527t1	Protein split ends	PF00076
Cflo_N_g5076t2	Cell division cycle 2-like protein kinase	PF00069	Cflo_N_g8527t1	Protein split ends	PF00076
Cflo_N_g9894t1	Mitotic spindle assembly checkpoint protein MAD2B	PF02301	Cflo_N_g2966t1	BAI1-associated protein 3	PF00168
Cflo_N_g9894t1	Mitotic spindle assembly checkpoint protein MAD2B	PF02301	Cflo_N_g11679t1	Succinyl-CoA ligase [ADP-forming] subunit beta, mitochondrial	PF08442
Cflo_N_g9894t1	Mitotic spindle assembly checkpoint protein MAD2B	PF02301	Cflo_N_g10364t2	neurotrimin-like isoform X1	PF07679
Cflo_N_g9894t1	Mitotic spindle assembly checkpoint protein MAD2B	PF02301	Cflo_N_g4370t1	visual system homeobox 2 isoform X1	PF00046
Cflo_N_g9894t1	Mitotic spindle assembly checkpoint protein MAD2B	PF02301	Cflo_N_g4557t1	Serine proteinase stubble	PF00089
Cflo_N_g9894t1	Mitotic spindle assembly checkpoint protein MAD2B	PF02301	Cflo_N_g1418t1	MORN repeat-containing protein 4	PF02493
Cflo_N_g12338t1	Hsp90 co-chaperone Cdc37	PF03234	Cflo_N_g7506t1	Threonine aspartase 1	PF01112
Cflo_N_g12338t1	Hsp90 co-chaperone Cdc37	PF03234	Cflo_N_g9894t1	Mitotic spindle assembly checkpoint protein MAD2B	PF02301
Cflo_N_g12338t1	Hsp90 co-chaperone Cdc37	PF03234	Cflo_N_g175t1	Transmembrane protein C20orf108	PF06916
Cflo_N_g3116t1	Sodium/potassium/calcium exchanger 6	PF01699	Cflo_N_g15021t1	Alpha-N-acetylgalactosaminidase	PF02065
Cflo_N_g3116t1	Sodium/potassium/calcium exchanger 6	PF01699	Cflo_N_g1143t1	Transcription factor SOX-14	PF00505
Cflo_N_g7898t1	mRNA turnover protein 4 homolog	PF00466	Cflo_N_g756t1	Serine/threonine-protein kinase RIO1	PF01163
Cflo_N_g7898t1	mRNA turnover protein 4 homolog	PF00466	Cflo_N_g13339t1	Adenosine kinase 2	PF00294
Cflo_N_g7898t1	mRNA turnover protein 4 homolog	PF00466	Cflo_N_g12365t1	Probable ATP-dependent RNA helicase DDX55-like protein	PF00271
Cflo_N_g7898t1	mRNA turnover protein 4 homolog	PF00466	Cflo_N_g6243t1	Probable dimethyladenosine transferase	PF00398
Cflo_N_g13021t1	Crossover junction endonuclease EME1	PF02732	Cflo_N_g9862t1	Crossover junction endonuclease MUS81	PF02732
Cflo_N_g6972t1	Putative enoyl-CoA hydratase, mitochondrial	PF00378	Cflo_N_g3510t1	zinc finger and SCAN domain-containing protein 2-like	PF00096
Cflo_N_g6972t1	Putative enoyl-CoA hydratase, mitochondrial	PF00378	Cflo_N_g2674t1	Transcription initiation factor TFIID subunit 12	PF03847
Cflo_N_g6972t1	Putative enoyl-CoA hydratase, mitochondrial	PF00378	Cflo_N_g1756t1	protein NPC2 homolog	PF02221
Cflo_N_g6972t1	Putative enoyl-CoA hydratase, mitochondrial	PF00378	Cflo_N_g1535t1	Zinc finger protein 841	PF00096
Cflo_N_g6972t1	Putative enoyl-CoA hydratase, mitochondrial	PF00378	Cflo_N_g766t1	zinc finger protein 484-like isoform X1	PF07776
Cflo_N_g6972t1	Putative enoyl-CoA hydratase, mitochondrial	PF00378	Cflo_N_g6522t1	zinc finger protein 846-like	PF07776
Cflo_N_g6972t1	Putative enoyl-CoA hydratase, mitochondrial	PF00378	Cflo_N_g11913t1	protein DJ-1-like	PF01965
Cflo_N_g10446t1	Putative S-methyl-5'-thioadenosine phosphorylase	PF01048	Cflo_N_g12526t1	Double-stranded RNA-binding protein Staufen-like protein 2	PF00035
Cflo_N_g10446t1	Putative S-methyl-5'-thioadenosine phosphorylase	PF01048	Cflo_N_g14466t1	SUMO-conjugating enzyme UBC9	PF00179
Cflo_N_g10446t1	Putative S-methyl-5'-thioadenosine phosphorylase	PF01048	Cflo_N_g11750t1	Dynein light chain Tctex-type	PF03645
Cflo_N_g10446t1	Putative S-methyl-5'-thioadenosine phosphorylase	PF01048	Cflo_N_g9752t1	Cysteine-rich secretory protein 1	PF00188
Cflo_N_g10446t1	Putative S-methyl-5'-thioadenosine phosphorylase	PF01048	Cflo_N_g5971t1	Mitochondrial import inner membrane translocase subunit Tim16	PF03656
Cflo_N_g4563t1	Peptidyl-prolyl cis-trans isomerase	PF00160	Cflo_N_g13911t1	Actin-interacting protein 1	PF00400
Cflo_N_g13338t1	Histone acetyltransferase MYST3	PF00538	Cflo_N_g13568t1	Histone deacetylase complex subunit SAP18	PF06487
Cflo_N_g13338t1	Histone acetyltransferase MYST3	PF01853	Cflo_N_g8944t1	TBC1 domain family member 10B	PF00566
Cflo_N_g4764t3	histone acetyltransferase p300-like	PF02135	Cflo_N_g13101t1	Homeobox protein ARX	PF00046
Cflo_N_g4764t3	histone acetyltransferase p300-like	PF02135	Cflo_N_g23t1	Cyclin-K, putative	PF00134
Cflo_N_g4764t3	histone acetyltransferase p300-like	PF00439	Cflo_N_g2053t1	Centaurin-gamma-1A	PF08477
Cflo_N_g4764t3	histone acetyltransferase p300-like	PF02135	Cflo_N_g9454t1	protein argonaute 14-like	PF03103
Cflo_N_g4764t3	histone acetyltransferase p300-like	PF00439	Cflo_N_g15021t1	Alpha-N-acetylgalactosaminidase	PF00307
Cflo_N_g4764t3	histone acetyltransferase p300-like	PF00439	Cflo_N_g4557t1	Serine proteinase stubble	PF00089
Cflo_N_g580t1	Ras-related protein Rab-11B	PF00071	Cflo_N_g4509t1	CCR4-NOT transcription complex subunit 6-like-B	PF04893
Cflo_N_g6719t1	Eukaryotic translation initiation factor 3 subunit I	PF00400	Cflo_N_g13490t1	Homeotic protein deformed	PF00046
Cflo_N_g5533t1	Cell division protein kinase 6	PF00069	Cflo_N_g6920t1	stress-activated protein kinase JNK	PF00069
Cflo_N_g5533t1	Cell division protein kinase 6	PF00069	Cflo_N_g8049t1	Protein crooked neck	PF02184
Cflo_N_g5533t1	Cell division protein kinase 6	PF00069	Cflo_N_g13490t1	Homeotic protein deformed	PF00046
Cflo_N_g5533t1	Cell division protein kinase 6	PF00069	Cflo_N_g12543t1	Protein SGT1-like protein ecdysoneless	PF07093
Cflo_N_g5533t1	Cell division protein kinase 6	PF00069	Cflo_N_g1171t1	DNA repair protein RAD51-like protein 1	PF08423
Cflo_N_g5533t1	Cell division protein kinase 6	PF00069	Cflo_N_g13782t1	Cell division control protein 2-like protein	PF00069
Cflo_N_g5533t1	Cell division protein kinase 6	PF00069	Cflo_N_g7365t1	Cyclin-C	PF00134
Cflo_N_g5533t1	Cell division protein kinase 6	PF00069	Cflo_N_g6462t1	Small nuclear ribonucleoprotein-associated protein	PF01423
Cflo_N_g5533t1	Cell division protein kinase 6	PF00069	Cflo_N_g12333t1	G1/S-specific cyclin-E	PF00134
Cflo_N_g5533t1	Cell division protein kinase 6	PF00069	Cflo_N_g5195t1	Negative elongation factor D	PF04858
Cflo_N_g5533t1	Cell division protein kinase 6	PF00069	Cflo_N_g4706t1	Cell division protein kinase 5	PF00069
Cflo_N_g5533t1	Cell division protein kinase 6	PF00069	Cflo_N_g14163t3	MAP kinase-activated protein kinase 2-like isoform 3	PF00069
Cflo_N_g5533t1	Cell division protein kinase 6	PF00069	Cflo_N_g3674t1	Cyclin-H	PF00134
Cflo_N_g5533t1	Cell division protein kinase 6	PF00069	Cflo_N_g11338t1	Serine/threonine-protein phosphatase 4 catalytic subunit	PF00149
Cflo_N_g5533t1	Cell division protein kinase 6	PF00069	Cflo_N_g2186t2	Mitogen-activated protein kinase 14B	PF00069
Cflo_N_g5533t1	Cell division protein kinase 6	PF00069	Cflo_N_g13101t1	Homeobox protein ARX	PF00046
Cflo_N_g5533t1	Cell division protein kinase 6	PF00069	Cflo_N_g23t1	Cyclin-K, putative	PF00134
Cflo_N_g5533t1	Cell division protein kinase 6	PF00069	Cflo_N_g981t1	SPRY domain-containing SOCS box protein 1	PF00622
Cflo_N_g5533t1	Cell division protein kinase 6	PF00069	Cflo_N_g12994t1	COP9 signalosome complex subunit 3	PF01399
Cflo_N_g5533t1	Cell division protein kinase 6	PF00069	Cflo_N_g6147t1	Acyl-coenzyme A oxidase	PF02770
Cflo_N_g5533t1	Cell division protein kinase 6	PF00069	Cflo_N_g2053t1	Centaurin-gamma-1A	PF08477
Cflo_N_g5533t1	Cell division protein kinase 6	PF00069	Cflo_N_g13948t1	Proteasome subunit beta type	PF00227
Cflo_N_g5533t1	Cell division protein kinase 6	PF00069	Cflo_N_g15021t1	Alpha-N-acetylgalactosaminidase	PF00307
Cflo_N_g5533t1	Cell division protein kinase 6	PF00069	Cflo_N_g10733t1	LIM/homeobox protein Lhx9-like	PF00412
Cflo_N_g5533t1	Cell division protein kinase 6	PF00069	Cflo_N_g14403t1	Serine proteinase stubble	PF00089
Cflo_N_g5533t1	Cell division protein kinase 6	PF00069	Cflo_N_g3544t1	E3 ubiquitin-protein ligase RNF25	PF05773
Cflo_N_g5533t1	Cell division protein kinase 6	PF00069	Cflo_N_g13703t1	Eukaryotic translation initiation factor 3 subunit B	PF00076
Cflo_N_g5533t1	Cell division protein kinase 6	PF00069	Cflo_N_g6904t1	Serine/threonine-protein kinase 3	PF00069
Cflo_N_g5533t1	Cell division protein kinase 6	PF00069	Cflo_N_g6904t2	Serine/threonine-protein kinase 3	PF00069
Cflo_N_g5533t1	Cell division protein kinase 6	PF00069	Cflo_N_g14671t1	Splicing factor 3B subunit 3	PF03178
Cflo_N_g5533t1	Cell division protein kinase 6	PF00069	Cflo_N_g198t1	NADPH--cytochrome P450 reductase	PF00071
Cflo_N_g5533t1	Cell division protein kinase 6	PF00069	Cflo_N_g1163t1	diphthamide biosynthesis protein 1-like	PF00010
Cflo_N_g5533t1	Cell division protein kinase 6	PF00069	Cflo_N_g9894t1	Mitotic spindle assembly checkpoint protein MAD2B	PF02301
Cflo_N_g5533t1	Cell division protein kinase 6	PF00069	Cflo_N_g11679t1	Succinyl-CoA ligase [ADP-forming] subunit beta, mitochondrial	PF08442
Cflo_N_g5533t1	Cell division protein kinase 6	PF00069	Cflo_N_g13648t1	Fanconi anemia group M protein	PF00270
Cflo_N_g5533t1	Cell division protein kinase 6	PF00069	Cflo_N_g1143t1	Transcription factor SOX-14	PF00505
Cflo_N_g5533t1	Cell division protein kinase 6	PF00069	Cflo_N_g7798t2	RNA-binding protein 24-like isoformX2	PF00076
Cflo_N_g5533t1	Cell division protein kinase 6	PF00069	Cflo_N_g7798t1	RNA-binding protein 24-like isoform X3	PF00076
Cflo_N_g5533t1	Cell division protein kinase 6	PF00069	Cflo_N_g4557t1	Serine proteinase stubble	PF00089
Cflo_N_g5533t1	Cell division protein kinase 6	PF00069	Cflo_N_g10828t1	Protein bric-a-brac 2	PF00651
Cflo_N_g6758t1	RAS oncogene family member RAB1	PF00071	Cflo_N_g4509t1	CCR4-NOT transcription complex subunit 6-like-B	PF04893
Cflo_N_g14555t1	DNA replication licensing factor MCM5	PF00493	Cflo_N_g11263t2	Signal transducing adapter molecule 1	PF00790
Cflo_N_g14555t1	DNA replication licensing factor MCM5	PF00493	Cflo_N_g9454t1	protein argonaute 14-like	PF03103
Cflo_N_g6579t1	26S protease regulatory subunit 8	PF00004	Cflo_N_g13040t1	DNA repair and recombination protein RAD54-like	PF00176
Cflo_N_g6579t1	26S protease regulatory subunit 8	PF00004	Cflo_N_g5692t1	26S protease regulatory subunit 4	PF00004
Cflo_N_g6579t1	26S protease regulatory subunit 8	PF00004	Cflo_N_g13103t1	Proteasome subunit beta type	PF00227
Cflo_N_g6579t1	26S protease regulatory subunit 8	PF00004	Cflo_N_g14178t1	26S proteasome regulatory ATPase subunit 10B	PF00004
Cflo_N_g6579t1	26S protease regulatory subunit 8	PF00004	Cflo_N_g4359t1	26S proteasome regulatory complex subunit p48B	PF00004
Cflo_N_g6579t1	26S protease regulatory subunit 8	PF00004	Cflo_N_g6975t1	Protein DDI1-like protein 2	PF00240
Cflo_N_g6579t1	26S protease regulatory subunit 8	PF00004	Cflo_N_g11231t1	Proteasome subunit beta type	PF00227
Cflo_N_g6579t1	26S protease regulatory subunit 8	PF00004	Cflo_N_g8594t1	Proteasome subunit alpha type	PF10584
Cflo_N_g6570t1	Thioredoxin reductase 1, mitochondrial	PF07992	Cflo_N_g4202t1	Dihydrolipoyl dehydrogenase	PF07992
Cflo_N_g6570t2	Thioredoxin reductase 1, mitochondrial	PF07992	Cflo_N_g4202t1	Dihydrolipoyl dehydrogenase	PF07992
Cflo_N_g12072t1	Sorbitol dehydrogenase	PF08240	Cflo_N_g1031t1	Transcription termination factor 2	PF00176
Cflo_N_g12072t1	Sorbitol dehydrogenase	PF08240	Cflo_N_g5700t1	p21-activated protein kinase-interacting protein 1-like protein	PF00400
Cflo_N_g3674t1	Cyclin-H	PF00134	Cflo_N_g1171t1	DNA repair protein RAD51-like protein 1	PF08423
Cflo_N_g3674t1	Cyclin-H	PF00134	Cflo_N_g7365t1	Cyclin-C	PF00134
Cflo_N_g3674t1	Cyclin-H	PF00134	Cflo_N_g981t1	SPRY domain-containing SOCS box protein 1	PF00622
Cflo_N_g3674t1	Cyclin-H	PF00134	Cflo_N_g15021t1	Alpha-N-acetylgalactosaminidase	PF00307
Cflo_N_g3674t1	Cyclin-H	PF00134	Cflo_N_g10733t1	LIM/homeobox protein Lhx9-like	PF00412
Cflo_N_g3674t1	Cyclin-H	PF00134	Cflo_N_g12424t1	Transcription factor HES-4	PF00010
Cflo_N_g3674t1	Cyclin-H	PF00134	Cflo_N_g14671t1	Splicing factor 3B subunit 3	PF03178
Cflo_N_g3674t1	Cyclin-H	PF00134	Cflo_N_g9894t1	Mitotic spindle assembly checkpoint protein MAD2B	PF02301
Cflo_N_g3674t1	Cyclin-H	PF00134	Cflo_N_g13084t1	Nuclear protein localization protein 4-like protein	PF05020
Cflo_N_g3887t1	Origin recognition complex subunit 4	PF00004	Cflo_N_g13490t1	Homeotic protein deformed	PF00046
Cflo_N_g3887t1	Origin recognition complex subunit 4	PF00004	Cflo_N_g1171t1	DNA repair protein RAD51-like protein 1	PF08423
Cflo_N_g3887t1	Origin recognition complex subunit 4	PF00004	Cflo_N_g10015t3	Acyl carrier protein	PF00550
Cflo_N_g3887t1	Origin recognition complex subunit 4	PF00004	Cflo_N_g10015t1	Acyl carrier protein	PF00550
Cflo_N_g3887t1	Origin recognition complex subunit 4	PF00004	Cflo_N_g10015t2	Acyl carrier protein	PF00550
Cflo_N_g3887t1	Origin recognition complex subunit 4	PF00004	Cflo_N_g23t1	Cyclin-K, putative	PF00134
Cflo_N_g3887t1	Origin recognition complex subunit 4	PF00004	Cflo_N_g2053t1	Centaurin-gamma-1A	PF08477
Cflo_N_g3887t1	Origin recognition complex subunit 4	PF00004	Cflo_N_g15021t1	Alpha-N-acetylgalactosaminidase	PF00307
Cflo_N_g3674t1	Cyclin-H	PF00134	Cflo_N_g2053t1	Centaurin-gamma-1A	PF08477
Cflo_N_g3027t2	transcription elongation factor B polypeptide 1-like	PF03931	Cflo_N_g357t1	Transcription elongation factor B polypeptide 2	PF00240
Cflo_N_g3027t1	Transcription elongation factor B polypeptide 1	PF03931	Cflo_N_g357t1	Transcription elongation factor B polypeptide 2	PF00240
Cflo_N_g2093t1	UPF0586 protein C9orf41-like protein	PF07942	Cflo_N_g8978t1	General transcription factor IIF subunit 2	PF02270
Cflo_N_g10970t1	Dual specificity mitogen-activated protein kinase kinase 4	PF00069	Cflo_N_g6920t1	stress-activated protein kinase JNK	PF00069
Cflo_N_g3887t1	Origin recognition complex subunit 4	PF00004	Cflo_N_g10733t1	LIM/homeobox protein Lhx9-like	PF00412
Cflo_N_g7092t1	AAEL005513-PA	PF03165	Cflo_N_g234t1	Vacuolar protein sorting-associated protein 18-like protein	PF05131
Cflo_N_g7092t1	AAEL005513-PA	PF03165	Cflo_N_g3782t1	E3 ubiquitin-protein ligase suppressor of deltex	PF00168
Cflo_N_g7092t1	AAEL005513-PA	PF03165	Cflo_N_g8431t1	E3 ubiquitin-protein ligase	PF00168
Cflo_N_g7092t1	AAEL005513-PA	PF03165	Cflo_N_g11457t1	DNA repair protein REV1	PF00533
Cflo_N_g7092t1	AAEL005513-PA	PF03165	Cflo_N_g14671t1	Splicing factor 3B subunit 3	PF03178
Cflo_N_g7092t1	AAEL005513-PA	PF03165	Cflo_N_g11020t1	Thioredoxin	PF00085
Cflo_N_g7092t1	AAEL005513-PA	PF03165	Cflo_N_g9894t1	Mitotic spindle assembly checkpoint protein MAD2B	PF02301
Cflo_N_g7092t1	AAEL005513-PA	PF03165	Cflo_N_g9720t1	DNA polymerase iota	PF00817
Cflo_N_g7092t1	AAEL005513-PA	PF03165	Cflo_N_g10881t1	LIM domain only protein 7	PF00412
Cflo_N_g7092t1	AAEL005513-PA	PF03165	Cflo_N_g10881t2	LIM domain only protein 7	PF00412
Cflo_N_g540t1	Moesin/ezrin/radixin-like protein 1	PF00373	Cflo_N_g9384t5	disks large 1 tumor suppressor protein-like	PF00595
Cflo_N_g6468t1	Eukaryotic translation initiation factor 2-alpha kinase 1	PF00069	Cflo_N_g14466t1	SUMO-conjugating enzyme UBC9	PF00179
Cflo_N_g4700t1	syntaxin-1A-like	PF00804	Cflo_N_g683t1	Nephrin	PF07686
Cflo_N_g4700t1	syntaxin-1A-like	PF00804	Cflo_N_g4370t1	visual system homeobox 2 isoform X1	PF00046
Cflo_N_g1521t1	Mitogen-activated protein kinase ERK-A, putative	PF00069	Cflo_N_g9183t1	homeobox protein rough-like	PF00046
Cflo_N_g1521t1	Mitogen-activated protein kinase ERK-A, putative	PF00069	Cflo_N_g12787t1	T-cell leukemia homeobox protein 3-like	PF00046
Cflo_N_g1521t1	Mitogen-activated protein kinase ERK-A, putative	PF00069	Cflo_N_g9600t1	60S ribosomal protein L9	PF00347
Cflo_N_g1521t1	Mitogen-activated protein kinase ERK-A, putative	PF00069	Cflo_N_g3870t1	High mobility group protein 20A	PF00505
Cflo_N_g1521t1	Mitogen-activated protein kinase ERK-A, putative	PF00069	Cflo_N_g12424t1	Transcription factor HES-4	PF00010
Cflo_N_g1521t1	Mitogen-activated protein kinase ERK-A, putative	PF00069	Cflo_N_g7865t1	Methylosome protein 50	PF00400
Cflo_N_g1521t1	Mitogen-activated protein kinase ERK-A, putative	PF00069	Cflo_N_g1163t1	diphthamide biosynthesis protein 1-like	PF00010
Cflo_N_g1521t1	Mitogen-activated protein kinase ERK-A, putative	PF00069	Cflo_N_g13648t1	Fanconi anemia group M protein	PF00270
Cflo_N_g4093t1	ADP-ribosylation factor 2	PF00025	Cflo_N_g11218t1	ADP-ribosylation factor 1	PF00025
Cflo_N_g4706t1	Cell division protein kinase 5	PF00069	Cflo_N_g3684t1	Distal-less	PF00046
Cflo_N_g4706t1	Cell division protein kinase 5	PF00069	Cflo_N_g8049t1	Protein crooked neck	PF02184
Cflo_N_g4706t1	Cell division protein kinase 5	PF00069	Cflo_N_g13490t1	Homeotic protein deformed	PF00046
Cflo_N_g4706t1	Cell division protein kinase 5	PF00069	Cflo_N_g9889t1	protein enabled-like	PF00568
Cflo_N_g4706t1	Cell division protein kinase 5	PF00069	Cflo_N_g1171t1	DNA repair protein RAD51-like protein 1	PF08423
Cflo_N_g4706t1	Cell division protein kinase 5	PF00069	Cflo_N_g7365t1	Cyclin-C	PF00134
Cflo_N_g4706t1	Cell division protein kinase 5	PF00069	Cflo_N_g12333t1	G1/S-specific cyclin-E	PF00134
Cflo_N_g4706t1	Cell division protein kinase 5	PF00069	Cflo_N_g13101t1	Homeobox protein ARX	PF00046
Cflo_N_g4706t1	Cell division protein kinase 5	PF00069	Cflo_N_g6147t1	Acyl-coenzyme A oxidase	PF02770
Cflo_N_g4706t1	Cell division protein kinase 5	PF00069	Cflo_N_g2235t1	Endothelin-converting enzyme 1	PF05649
Cflo_N_g4706t1	Cell division protein kinase 5	PF00069	Cflo_N_g9454t1	protein argonaute 14-like	PF03103
Cflo_N_g4706t1	Cell division protein kinase 5	PF00069	Cflo_N_g15021t1	Alpha-N-acetylgalactosaminidase	PF00307
Cflo_N_g4706t1	Cell division protein kinase 5	PF00069	Cflo_N_g10733t1	LIM/homeobox protein Lhx9-like	PF00412
Cflo_N_g4706t1	Cell division protein kinase 5	PF00069	Cflo_N_g7847t1	AAEL008725-PA	PF04124
Cflo_N_g4706t1	Cell division protein kinase 5	PF00069	Cflo_N_g14671t1	Splicing factor 3B subunit 3	PF03178
Cflo_N_g4706t1	Cell division protein kinase 5	PF00069	Cflo_N_g11020t1	Thioredoxin	PF00085
Cflo_N_g4706t1	Cell division protein kinase 5	PF00069	Cflo_N_g14122t1	Cytosolic Fe-S cluster assembly factor NUBP2 homolog	PF10609
Cflo_N_g4706t1	Cell division protein kinase 5	PF00069	Cflo_N_g9894t1	Mitotic spindle assembly checkpoint protein MAD2B	PF02301
Cflo_N_g4706t1	Cell division protein kinase 5	PF00069	Cflo_N_g11679t1	Succinyl-CoA ligase [ADP-forming] subunit beta, mitochondrial	PF08442
Cflo_N_g4706t1	Cell division protein kinase 5	PF00069	Cflo_N_g175t1	Transmembrane protein C20orf108	PF06916
Cflo_N_g4706t1	Cell division protein kinase 5	PF00069	Cflo_N_g4557t1	Serine proteinase stubble	PF00089
Cflo_N_g4706t1	Cell division protein kinase 5	PF00069	Cflo_N_g13118t1	Proteasome subunit beta type	PF00227
Cflo_N_g10979t1	Myosin light chain kinase, smooth muscle	PF07679	Cflo_N_g14163t3	MAP kinase-activated protein kinase 2-like isoform 3	PF00069
Cflo_N_g14020t2	Serine/threonine-protein kinase PAK 1	PF00786	Cflo_N_g7365t1	Cyclin-C	PF00134
Cflo_N_g14020t1	Serine/threonine-protein kinase PAK 1	PF00786	Cflo_N_g7365t1	Cyclin-C	PF00134
Cflo_N_g14020t2	Serine/threonine-protein kinase PAK 1	PF00069	Cflo_N_g14466t1	SUMO-conjugating enzyme UBC9	PF00179
Cflo_N_g14020t1	Serine/threonine-protein kinase PAK 1	PF00069	Cflo_N_g14466t1	SUMO-conjugating enzyme UBC9	PF00179
Cflo_N_g14020t2	Serine/threonine-protein kinase PAK 1	PF00786	Cflo_N_g11706t1	Cytochrome P450 6A1	PF00067
Cflo_N_g14020t1	Serine/threonine-protein kinase PAK 1	PF00786	Cflo_N_g11706t1	Cytochrome P450 6A1	PF00067
Cflo_N_g14020t2	Serine/threonine-protein kinase PAK 1	PF00786	Cflo_N_g15068t1	Ribosomal protein S6 kinase beta-1	PF00069
Cflo_N_g14020t1	Serine/threonine-protein kinase PAK 1	PF00786	Cflo_N_g15068t1	Ribosomal protein S6 kinase beta-1	PF00069
Cflo_N_g14020t2	Serine/threonine-protein kinase PAK 1	PF00786	Cflo_N_g7724t1	F-box/WD repeat-containing protein 1A	PF00400
Cflo_N_g14020t1	Serine/threonine-protein kinase PAK 1	PF00786	Cflo_N_g7724t1	F-box/WD repeat-containing protein 1A	PF00400
Cflo_N_g14020t2	Serine/threonine-protein kinase PAK 1	PF00069	Cflo_N_g13101t1	Homeobox protein ARX	PF00046
Cflo_N_g14020t1	Serine/threonine-protein kinase PAK 1	PF00069	Cflo_N_g13101t1	Homeobox protein ARX	PF00046
Cflo_N_g14020t2	Serine/threonine-protein kinase PAK 1	PF00069	Cflo_N_g175t1	Transmembrane protein C20orf108	PF06916
Cflo_N_g14020t1	Serine/threonine-protein kinase PAK 1	PF00069	Cflo_N_g175t1	Transmembrane protein C20orf108	PF06916
Cflo_N_g14020t2	Serine/threonine-protein kinase PAK 1	PF00786	Cflo_N_g7246t1	Amidophosphoribosyltransferase	PF00310
Cflo_N_g14020t1	Serine/threonine-protein kinase PAK 1	PF00786	Cflo_N_g7246t1	Amidophosphoribosyltransferase	PF00310
Cflo_N_g2597t1	Poly(RC)-binding protein 3	PF00013	Cflo_N_g7798t2	RNA-binding protein 24-like isoformX2	PF00076
Cflo_N_g2597t1	Poly(RC)-binding protein 3	PF00013	Cflo_N_g7798t1	RNA-binding protein 24-like isoform X3	PF00076
Cflo_N_g5692t1	26S protease regulatory subunit 4	PF00004	Cflo_N_g6920t1	stress-activated protein kinase JNK	PF00069
Cflo_N_g5692t1	26S protease regulatory subunit 4	PF00004	Cflo_N_g13869t1	Serine/threonine-protein phosphatase 2A catalytic subunit alpha isoform	PF00560
Cflo_N_g5692t1	26S protease regulatory subunit 4	PF00004	Cflo_N_g11016t1	ATP synthase subunit beta	PF00006
Cflo_N_g5692t1	26S protease regulatory subunit 4	PF00004	Cflo_N_g11207t1	Actin-related protein 6	PF00022
Cflo_N_g5692t1	26S protease regulatory subunit 4	PF00004	Cflo_N_g7026t1	26S proteasome non-ATPase regulatory subunit 4	PF02809
Cflo_N_g5692t1	26S protease regulatory subunit 4	PF00004	Cflo_N_g11905t1	Transitional endoplasmic reticulum ATPase TER94	PF02359
Cflo_N_g5692t1	26S protease regulatory subunit 4	PF00004	Cflo_N_g12798t1	COP9 signalosome complex subunit, putative	PF01399
Cflo_N_g5692t1	26S protease regulatory subunit 4	PF00004	Cflo_N_g4359t1	26S proteasome regulatory complex subunit p48B	PF00004
Cflo_N_g5692t1	26S protease regulatory subunit 4	PF00004	Cflo_N_g8594t1	Proteasome subunit alpha type	PF10584
Cflo_N_g5692t1	26S protease regulatory subunit 4	PF00004	Cflo_N_g12890t3	Myosin heavy chain, muscle	PF01576
Cflo_N_g5692t1	26S protease regulatory subunit 4	PF00004	Cflo_N_g889t1	Proteasome subunit alpha type	PF10584
Cflo_N_g7026t1	26S proteasome non-ATPase regulatory subunit 4	PF02809	Cflo_N_g13869t1	Serine/threonine-protein phosphatase 2A catalytic subunit alpha isoform	PF00560
Cflo_N_g7026t1	26S proteasome non-ATPase regulatory subunit 4	PF02809	Cflo_N_g14654t1	Ubiquilin-1	PF00240
Cflo_N_g7026t1	26S proteasome non-ATPase regulatory subunit 4	PF02809	Cflo_N_g11231t1	Proteasome subunit beta type	PF00227
Cflo_N_g4764t3	histone acetyltransferase p300-like	PF02135	Cflo_N_g3684t1	Distal-less	PF00046
Cflo_N_g4764t3	histone acetyltransferase p300-like	PF00439	Cflo_N_g9889t1	protein enabled-like	PF00568
Cflo_N_g4764t3	histone acetyltransferase p300-like	PF00439	Cflo_N_g1171t1	DNA repair protein RAD51-like protein 1	PF08423
Cflo_N_g4764t3	histone acetyltransferase p300-like	PF02135	Cflo_N_g11706t1	Cytochrome P450 6A1	PF00067
Cflo_N_g5692t1	26S protease regulatory subunit 4	PF00004	Cflo_N_g11231t1	Proteasome subunit beta type	PF00227
Cflo_N_g9217t1	Syntaxin-16	PF00804	Cflo_N_g4723t1	syntaxin-8-like isoform 1	PF05739
Cflo_N_g7889t1	NEDD8-conjugating enzyme Ubc12, putative	PF00179	Cflo_N_g5125t1	Ubiquitin-conjugating enzyme E2-32 kDa complementing, putative	PF00179
Cflo_N_g2666t1	ADP-ribosylation factor-like protein 5B	PF00025	Cflo_N_g4093t1	ADP-ribosylation factor 2	PF00025
Cflo_N_g8925t1	Isovaleryl-CoA dehydrogenase, mitochondrial	PF02770	Cflo_N_g11750t1	Dynein light chain Tctex-type	PF03645
Cflo_N_g14129t1	GTP-binding protein Di-Ras2	PF00071	Cflo_N_g7222t1	Guanine nucleotide-binding protein G(O) subunit alpha	PF00503
Cflo_N_g14129t1	GTP-binding protein Di-Ras2	PF00071	Cflo_N_g8095t1	Palmitoyltransferase	PF01529
Cflo_N_g14129t1	GTP-binding protein Di-Ras2	PF00071	Cflo_N_g11612t1	RAC GTPase, putative	PF00071
Cflo_N_g1525t1	ATP-dependent DNA helicase Q4	PF00271	Cflo_N_g13490t1	Homeotic protein deformed	PF00046
Cflo_N_g1525t1	ATP-dependent DNA helicase Q4	PF00270	Cflo_N_g2586t1	CAD protein	PF00117
Cflo_N_g1525t1	ATP-dependent DNA helicase Q4	PF00270	Cflo_N_g1171t1	DNA repair protein RAD51-like protein 1	PF08423
Cflo_N_g1525t1	ATP-dependent DNA helicase Q4	PF00270	Cflo_N_g121t1	Nuclear hormone receptor FTZ-F1 beta	PF00105
Cflo_N_g1525t1	ATP-dependent DNA helicase Q4	PF00271	Cflo_N_g13101t1	Homeobox protein ARX	PF00046
Cflo_N_g1525t1	ATP-dependent DNA helicase Q4	PF00270	Cflo_N_g6147t1	Acyl-coenzyme A oxidase	PF02770
Cflo_N_g11452t1	Nudix hydrolase 8	PF00293	Cflo_N_g8049t1	Protein crooked neck	PF02184
Cflo_N_g11452t1	Nudix hydrolase 8	PF00293	Cflo_N_g13490t1	Homeotic protein deformed	PF00046
Cflo_N_g11452t1	Nudix hydrolase 8	PF00293	Cflo_N_g9323t1	zinc finger protein 226-like	PF00096
Cflo_N_g11452t1	Nudix hydrolase 8	PF00293	Cflo_N_g2586t1	CAD protein	PF00289
Cflo_N_g11452t1	Nudix hydrolase 8	PF00293	Cflo_N_g3782t1	E3 ubiquitin-protein ligase suppressor of deltex	PF00168
Cflo_N_g11452t1	Nudix hydrolase 8	PF00293	Cflo_N_g8494t1	Proliferating cell nuclear antigen	PF00705
Cflo_N_g11452t1	Nudix hydrolase 8	PF00293	Cflo_N_g12994t1	COP9 signalosome complex subunit 3	PF01399
Cflo_N_g11452t1	Nudix hydrolase 8	PF00293	Cflo_N_g11263t2	Signal transducing adapter molecule 1	PF00790
Cflo_N_g11452t1	Nudix hydrolase 8	PF00293	Cflo_N_g6147t1	Acyl-coenzyme A oxidase	PF02770
Cflo_N_g11452t1	Nudix hydrolase 8	PF00293	Cflo_N_g4146t1	Kinesin-associated protein 3	PF05804
Cflo_N_g11452t1	Nudix hydrolase 8	PF00293	Cflo_N_g2053t1	Centaurin-gamma-1A	PF08477
Cflo_N_g11452t1	Nudix hydrolase 8	PF00293	Cflo_N_g1772t1	Poly(U)-binding-splicing factor half pint	PF00076
Cflo_N_g11452t1	Nudix hydrolase 8	PF00293	Cflo_N_g8161t1	RNA-binding protein 39	PF00076
Cflo_N_g11452t1	Nudix hydrolase 8	PF00293	Cflo_N_g9454t1	protein argonaute 14-like	PF03103
Cflo_N_g11452t1	Nudix hydrolase 8	PF00293	Cflo_N_g14403t1	Serine proteinase stubble	PF00089
Cflo_N_g11452t1	Nudix hydrolase 8	PF00293	Cflo_N_g484t1	Hrp65 protein	PF00076
Cflo_N_g11452t1	Nudix hydrolase 8	PF00293	Cflo_N_g15068t1	Ribosomal protein S6 kinase beta-1	PF00069
Cflo_N_g11452t1	Nudix hydrolase 8	PF00293	Cflo_N_g3674t1	Cyclin-H	PF00134
Cflo_N_g11452t1	Nudix hydrolase 8	PF00293	Cflo_N_g7847t1	AAEL008725-PA	PF04124
Cflo_N_g11452t1	Nudix hydrolase 8	PF00293	Cflo_N_g5507t1	Nuclear transcription factor Y subunit beta	PF00808
Cflo_N_g11452t1	Nudix hydrolase 8	PF00293	Cflo_N_g4324t1	Monocarboxylate transporter 12	PF07690
Cflo_N_g11452t1	Nudix hydrolase 8	PF00293	Cflo_N_g13703t1	Eukaryotic translation initiation factor 3 subunit B	PF00076
Cflo_N_g11452t1	Nudix hydrolase 8	PF00293	Cflo_N_g1183t1	Tektin-2	PF03148
Cflo_N_g11452t1	Nudix hydrolase 8	PF00293	Cflo_N_g14671t1	Splicing factor 3B subunit 3	PF03178
Cflo_N_g11452t1	Nudix hydrolase 8	PF00293	Cflo_N_g198t1	NADPH--cytochrome P450 reductase	PF00071
Cflo_N_g11452t1	Nudix hydrolase 8	PF00293	Cflo_N_g2966t1	BAI1-associated protein 3	PF00168
Cflo_N_g11452t1	Nudix hydrolase 8	PF00293	Cflo_N_g161t1	Ubiquitin fusion degradation protein 1-like protein	PF03152
Cflo_N_g11452t1	Nudix hydrolase 8	PF00293	Cflo_N_g160t1	Ubiquitin fusion degradation protein 1-like protein	PF03152
Cflo_N_g11452t1	Nudix hydrolase 8	PF00293	Cflo_N_g11998t2	Rho GTPase-activating protein 1	PF00620
Cflo_N_g11452t1	Nudix hydrolase 8	PF00293	Cflo_N_g9894t1	Mitotic spindle assembly checkpoint protein MAD2B	PF02301
Cflo_N_g11452t1	Nudix hydrolase 8	PF00293	Cflo_N_g685t1	zinc finger protein 28-like	PF07776
Cflo_N_g11452t1	Nudix hydrolase 8	PF00293	Cflo_N_g10071t1	Glutathione S-transferase	PF07776
Cflo_N_g11452t1	Nudix hydrolase 8	PF00293	Cflo_N_g3364t1	RING finger protein 17	PF00567
Cflo_N_g11452t1	Nudix hydrolase 8	PF00293	Cflo_N_g8334t1	BUD13-like protein	PF09736
Cflo_N_g11452t1	Nudix hydrolase 8	PF00293	Cflo_N_g4557t1	Serine proteinase stubble	PF00089
Cflo_N_g5404t1	Replication factor C subunit 4	PF00004	Cflo_N_g8494t1	Proliferating cell nuclear antigen	PF00705
Cflo_N_g9217t1	Syntaxin-16	PF00804	Cflo_N_g6743t1	Vesicle transport through interaction with t-SNAREs-like protein 1A	PF05008
Cflo_N_g9658t1	T-complex protein 1 subunit eta	PF00118	Cflo_N_g5907t1	Plasminogen activator inhibitor 1 RNA-binding protein	PF04774
Cflo_N_g1818t1	Metaxin-1	PF10568	Cflo_N_g9670t1	Metaxin-2	PF10568
Cflo_N_g2677t1	Pinin	PF04697	Cflo_N_g3180t3	Serine-arginine protein 55	PF00076
Cflo_N_g8444t1	Interleukin enhancer binding factor	PF07528	Cflo_N_g9758t1	tRNA selenocysteine-associated protein 1	PF00076
Cflo_N_g8444t1	Interleukin enhancer binding factor	PF07528	Cflo_N_g7522t1	glucosamine-6-phosphate isomerase-like	PF01182
Cflo_N_g3113t1	DnaJ-like protein subfamily A member 1	PF00226	Cflo_N_g14415t1	Stress-induced-phosphoprotein 1	PF00515
Cflo_N_g13657t1	Mitochondrial-processing peptidase subunit beta	PF00675	Cflo_N_g3113t1	DnaJ-like protein subfamily A member 1	PF00226
Cflo_N_g14504t1	Lysosomal aspartic protease	PF00026	Cflo_N_g15326t1	Charged multivesicular body protein 2a	PF03357
Cflo_N_g10800t1	ribosome production factor 2 homolog	PF04427	Cflo_N_g1335t1	Probable rRNA-processing protein EBP2-like protein	PF05890
Cflo_N_g11011t1	serine/threonine-protein kinase/endoribonuclease IRE1-like	PF00069	Cflo_N_g1108t1	zinc finger CCHC domain-containing protein 8 homolog	PF04046
Cflo_N_g11011t1	serine/threonine-protein kinase/endoribonuclease IRE1-like	PF00069	Cflo_N_g1862t1	V-type proton ATPase subunit D 1	PF01813
Cflo_N_g1395t1	NAD-dependent deacetylase sirtuin-2	PF02146	Cflo_N_g13101t1	Homeobox protein ARX	PF00046
Cflo_N_g1395t1	NAD-dependent deacetylase sirtuin-2	PF02146	Cflo_N_g23t1	Cyclin-K, putative	PF00134
Cflo_N_g1395t1	NAD-dependent deacetylase sirtuin-2	PF02146	Cflo_N_g13867t1	Mediator of RNA polymerase II transcription subunit 15	PF09606
Cflo_N_g1395t1	NAD-dependent deacetylase sirtuin-2	PF02146	Cflo_N_g2053t1	Centaurin-gamma-1A	PF00169
Cflo_N_g1395t1	NAD-dependent deacetylase sirtuin-2	PF02146	Cflo_N_g15021t1	Alpha-N-acetylgalactosaminidase	PF02065
Cflo_N_g1395t1	NAD-dependent deacetylase sirtuin-2	PF02146	Cflo_N_g14671t1	Splicing factor 3B subunit 3	PF03178
Cflo_N_g1395t1	NAD-dependent deacetylase sirtuin-2	PF02146	Cflo_N_g175t1	Transmembrane protein C20orf108	PF06916
Cflo_N_g1395t1	NAD-dependent deacetylase sirtuin-2	PF02146	Cflo_N_g1143t1	Transcription factor SOX-14	PF00505
Cflo_N_g761t1	Cell cycle-related kinase	PF00069	Cflo_N_g1171t1	DNA repair protein RAD51-like protein 1	PF08423
Cflo_N_g761t1	Cell cycle-related kinase	PF00069	Cflo_N_g981t1	SPRY domain-containing SOCS box protein 1	PF00622
Cflo_N_g761t1	Cell cycle-related kinase	PF00069	Cflo_N_g6147t1	Acyl-coenzyme A oxidase	PF02770
Cflo_N_g761t1	Cell cycle-related kinase	PF00069	Cflo_N_g2053t1	Centaurin-gamma-1A	PF08477
Cflo_N_g761t1	Cell cycle-related kinase	PF00069	Cflo_N_g15021t1	Alpha-N-acetylgalactosaminidase	PF00307
Cflo_N_g761t1	Cell cycle-related kinase	PF00069	Cflo_N_g10733t1	LIM/homeobox protein Lhx9-like	PF00412
Cflo_N_g761t1	Cell cycle-related kinase	PF00069	Cflo_N_g14671t1	Splicing factor 3B subunit 3	PF03178
Cflo_N_g761t1	Cell cycle-related kinase	PF00069	Cflo_N_g175t1	Transmembrane protein C20orf108	PF06916
Cflo_N_g12282t1	GTP-binding protein SAR1b	PF00025	Cflo_N_g4534t2	UTP--glucose-1-phosphate uridylyltransferase	PF01704
Cflo_N_g8740t1	Prefoldin subunit 5	PF02996	Cflo_N_g3742t1	Prefoldin subunit 2	PF01920
Cflo_N_g6505t1	Succinate-semialdehyde dehydrogenase, mitochondrial	PF00171	Cflo_N_g9658t1	T-complex protein 1 subunit eta	PF00118
Cflo_N_g11499t4	Translation initiation factor eIF-2B subunit alpha/beta/delta-like protein	PF01008	Cflo_N_g938t1	Glycine cleavage system H protein, mitochondrial	PF01597
Cflo_N_g2638t1	Macrophage MHC class I receptor 2-like protein	PF07690	Cflo_N_g10356t1	Coagulation factor XI	PF00089
Cflo_N_g10515t1	Solute carrier family 25 member 35	PF00153	Cflo_N_g3483t1	Thioredoxin domain-containing protein 4	PF00085
Cflo_N_g2826t10	voltage-dependent calcium channel type A subunit alpha-1 isoform X12	PF00520	Cflo_N_g23t1	Cyclin-K, putative	PF00134
Cflo_N_g3837t1	GTP-binding protein 5	PF01926	Cflo_N_g23t1	Cyclin-K, putative	PF00134
Cflo_N_g4337t1	sterile alpha motif domain-containing protein 11-like	PF07647	Cflo_N_g10828t1	Protein bric-a-brac 2	PF00651
Cflo_N_g5634t1	Cell division protein kinase 2	PF00069	Cflo_N_g10828t1	Protein bric-a-brac 2	PF00651
Cflo_N_g504t1	Carbonic anhydrase 2	PF00194	Cflo_N_g10828t1	Protein bric-a-brac 2	PF00651
Cflo_N_g13037t1	Phosphatidylinositol 4-kinase type 2-beta	PF00454	Cflo_N_g10828t1	Protein bric-a-brac 2	PF00651
Cflo_N_g7892t1	NTF2-related export protein	PF02136	Cflo_N_g10134t1	ADP-ribosylation factor-like protein 2	PF00025
Cflo_N_g2774t1	Cat eye syndrome critical region protein 1	PF00962	Cflo_N_g9497t1	Prolactin-releasing peptide receptor	PF00001
Cflo_N_g9949t1	ATPase family AAA domain-containing protein 3	PF00004	Cflo_N_g3992t1	Nuclear receptor-binding protein-like protein	PF00069
Cflo_N_g13997t1	regulating synaptic membrane exocytosis protein 1-like isoform X3	PF00595	Cflo_N_g7092t1	AAEL005513-PA	PF03165
Cflo_N_g1525t1	ATP-dependent DNA helicase Q4	PF00270	Cflo_N_g9454t1	protein argonaute 14-like	PF03103
Cflo_N_g1525t1	ATP-dependent DNA helicase Q4	PF00270	Cflo_N_g15021t1	Alpha-N-acetylgalactosaminidase	PF00307
Cflo_N_g1525t1	ATP-dependent DNA helicase Q4	PF00270	Cflo_N_g11679t1	Succinyl-CoA ligase [ADP-forming] subunit beta, mitochondrial	PF08442
Cflo_N_g1525t1	ATP-dependent DNA helicase Q4	PF00270	Cflo_N_g7798t2	RNA-binding protein 24-like isoformX2	PF00076
Cflo_N_g1525t1	ATP-dependent DNA helicase Q4	PF00270	Cflo_N_g7798t1	RNA-binding protein 24-like isoform X3	PF00076
Cflo_N_g6243t1	Probable dimethyladenosine transferase	PF00398	Cflo_N_g9392t1	protein AATF-like	PF08164
Cflo_N_g7466t1	Probable ATP-dependent RNA helicase DDX49	PF00270	Cflo_N_g9392t1	protein AATF-like	PF08164
Cflo_N_g11118t1	Putative apoptosis-inducing factor 1, mitochondrial	PF07992	Cflo_N_g10861t1	Eukaryotic translation initiation factor 4E	PF01652
Cflo_N_g2419t1	Sphingosine-1-phosphate lyase	PF00282	Cflo_N_g7365t1	Cyclin-C	PF00134
Cflo_N_g13997t1	regulating synaptic membrane exocytosis protein 1-like isoform X3	PF00168	Cflo_N_g7365t1	Cyclin-C	PF00134
Cflo_N_g6522t1	zinc finger protein 846-like	PF07776	Cflo_N_g7365t1	Cyclin-C	PF00134
Cflo_N_g3877t1	Putative inorganic phosphate cotransporter	PF07690	Cflo_N_g9021t1	ADP-ribosylation factor-like protein 6	PF00025
Cflo_N_g8432t1	THO complex subunit 1	PF00531	Cflo_N_g9021t1	ADP-ribosylation factor-like protein 6	PF00025
Cflo_N_g1020t1	Fork head domain transcription factor slp2	PF00250	Cflo_N_g2478t1	nucleolysin TIA-1 isoform p40-like isoform X9	PF00076
Cflo_N_g13997t1	regulating synaptic membrane exocytosis protein 1-like isoform X3	PF00168	Cflo_N_g9512t1	Kinesin light chain 1	PF09311
Cflo_N_g13997t1	regulating synaptic membrane exocytosis protein 1-like isoform X3	PF00168	Cflo_N_g9512t2	Kinesin light chain 1	PF09311
Cflo_N_g11603t1	Oxysterol-binding protein	PF01237	Cflo_N_g4974t1	Protein yellow	PF03022
Cflo_N_g11603t1	Oxysterol-binding protein	PF00169	Cflo_N_g8852t1	pfam00651, BTB, BTB/POZ domain	PF00651
Cflo_N_g13765t1	GTP-binding protein Di-Ras2	PF00071	Cflo_N_g14626t1	Guanine nucleotide-binding protein G(I) subunit alpha	PF00503
Cflo_N_g13765t1	GTP-binding protein Di-Ras2	PF00071	Cflo_N_g7222t1	Guanine nucleotide-binding protein G(O) subunit alpha	PF00503
Cflo_N_g13765t1	GTP-binding protein Di-Ras2	PF00071	Cflo_N_g12670t1	Ras-like GTP-binding protein RhoL	PF00071
Cflo_N_g13765t1	GTP-binding protein Di-Ras2	PF00071	Cflo_N_g6911t1	Dual specificity protein phosphatase 12	PF00782
Cflo_N_g13765t1	GTP-binding protein Di-Ras2	PF00071	Cflo_N_g13750t1	Dual specificity protein phosphatase 22	PF00782
Cflo_N_g13765t1	GTP-binding protein Di-Ras2	PF00071	Cflo_N_g11612t1	RAC GTPase, putative	PF00071
Cflo_N_g9919t3	AMP deaminase 2	PF00962	Cflo_N_g14504t1	Lysosomal aspartic protease	PF00026
Cflo_N_g5308t1	Putative serine/threonine-protein kinase C05D10.2	PF00069	Cflo_N_g13867t1	Mediator of RNA polymerase II transcription subunit 15	PF09606
Cflo_N_g4389t1	Putative serine/threonine phosphatase	PF00481	Cflo_N_g11532t1	ras-related protein Rab-2-like	PF00071
Cflo_N_g2096t1	Ubiquitin carboxyl-terminal hydrolase	PF00443	Cflo_N_g13035t1	Signal transducer and activator of transcription	PF00017
Cflo_N_g2096t2	Ubiquitin carboxyl-terminal hydrolase	PF00443	Cflo_N_g13035t1	Signal transducer and activator of transcription	PF00017
Cflo_N_g9883t1	Importin-4	PF03810	Cflo_N_g13035t1	Signal transducer and activator of transcription	PF01017
Cflo_N_g8594t1	Proteasome subunit alpha type	PF00227	Cflo_N_g14163t3	MAP kinase-activated protein kinase 2-like isoform 3	PF00069
Cflo_N_g8594t1	Proteasome subunit alpha type	PF10584	Cflo_N_g3808t1	Proteasome subunit alpha type	PF00227
Cflo_N_g8594t1	Proteasome subunit alpha type	PF10584	Cflo_N_g5403t1	Proteasome subunit beta type	PF00227
Cflo_N_g8594t1	Proteasome subunit alpha type	PF10584	Cflo_N_g13103t1	Proteasome subunit beta type	PF00227
Cflo_N_g8594t1	Proteasome subunit alpha type	PF10584	Cflo_N_g12798t1	COP9 signalosome complex subunit, putative	PF01399
Cflo_N_g8594t1	Proteasome subunit alpha type	PF10584	Cflo_N_g14178t1	26S proteasome regulatory ATPase subunit 10B	PF00004
Cflo_N_g8594t1	Proteasome subunit alpha type	PF10584	Cflo_N_g13948t1	Proteasome subunit beta type	PF00227
Cflo_N_g8594t1	Proteasome subunit alpha type	PF10584	Cflo_N_g13118t1	Proteasome subunit beta type	PF00227
Cflo_N_g1330t1	Serine/threonine-protein kinase pelle	PF00069	Cflo_N_g9791t1	Mps one binder kinase activator-like 4	PF03637
Cflo_N_g9949t1	ATPase family AAA domain-containing protein 3	PF00004	Cflo_N_g5470t1	Protein C20orf11	PF08513
Cflo_N_g3877t1	Putative inorganic phosphate cotransporter	PF07690	Cflo_N_g11338t1	Serine/threonine-protein phosphatase 4 catalytic subunit	PF00149
Cflo_N_g3877t1	Putative inorganic phosphate cotransporter	PF07690	Cflo_N_g8283t1	serine/threonine-protein kinase 32B-like	PF00069
Cflo_N_g3877t1	Putative inorganic phosphate cotransporter	PF07690	Cflo_N_g9835t1	Cuticular protein analogous to peritrophins 3-D1	PF01607
Cflo_N_g9261t1	Double-stranded RNA-specific editase 1	PF00035	Cflo_N_g9433t1	Importin subunit alpha-7	PF01749
Cflo_N_g11122t1	Cell adhesion molecule AbsCAM-Ig7B	PF07679	Cflo_N_g9433t1	Importin subunit alpha-7	PF08534
Cflo_N_g14460t1	Nucleoside diphosphate-linked moiety X motif 18	PF00293	Cflo_N_g13974t1	Serine/threonine-protein kinase PLK4	PF00069
Cflo_N_g7466t1	Probable ATP-dependent RNA helicase DDX49	PF00270	Cflo_N_g14441t1	ESF1-like protein	PF08159
Cflo_N_g13037t1	Phosphatidylinositol 4-kinase type 2-beta	PF00454	Cflo_N_g9987t1	ATP-dependent RNA helicase DDX42	PF00271
Cflo_N_g13037t1	Phosphatidylinositol 4-kinase type 2-beta	PF00454	Cflo_N_g9892t1	Heterogeneous nuclear ribonucleoprotein U-like protein 1	PF02037
Cflo_N_g5147t5	ELAV-like protein 4	PF00076	Cflo_N_g12951t1	Splicing factor 3B subunit 4	PF00076
Cflo_N_g8812t2	Serine/threonine-protein kinase MST4	PF00069	Cflo_N_g7775t1	Endocuticle structural glycoprotein SgAbd-1	PF00379
Cflo_N_g13055t1	Fumarate hydratase, mitochondrial	PF00206	Cflo_N_g455t1	Apoptosis-inducing factor 3	PF00355
Cflo_N_g889t1	Proteasome subunit alpha type	PF10584	Cflo_N_g13103t1	Proteasome subunit beta type	PF00227
Cflo_N_g889t1	Proteasome subunit alpha type	PF10584	Cflo_N_g13948t1	Proteasome subunit beta type	PF00227
Cflo_N_g889t1	Proteasome subunit alpha type	PF10584	Cflo_N_g11231t1	Proteasome subunit beta type	PF00227
Cflo_N_g889t1	Proteasome subunit alpha type	PF10584	Cflo_N_g8594t1	Proteasome subunit alpha type	PF10584
Cflo_N_g8428t1	Putative ribosomal RNA methyltransferase CG11447	PF01728	Cflo_N_g9863t1	Exosome complex exonuclease RRP41	PF01138
Cflo_N_g3820t1	Hemicentin-1	PF07679	Cflo_N_g2857t1	Cuticle protein 18.6, isoform A	PF00379
Cflo_N_g3837t1	GTP-binding protein 5	PF01926	Cflo_N_g2857t1	Cuticle protein 18.6, isoform A	PF00379
Cflo_N_g11292t1	CCR4-NOT transcription complex subunit 2	PF04153	Cflo_N_g6575t1	CCR4-NOT transcription complex subunit 3	PF04065
Cflo_N_g14346t2	Ubiquitin-conjugating enzyme E2-17 kDa	PF00179	Cflo_N_g1187t1	Serine/threonine-protein phosphatase 6 regulatory subunit 2	PF04499
Cflo_N_g3384t1	Ectonucleoside triphosphate diphosphohydrolase 5	PF01150	Cflo_N_g10742t1	Aldehyde dehydrogenase	PF00171
Cflo_N_g3384t2	Ectonucleoside triphosphate diphosphohydrolase 5	PF01150	Cflo_N_g10742t1	Aldehyde dehydrogenase	PF00171
Cflo_N_g452t1	Tyrosine-protein phosphatase 99A	PF00041	Cflo_N_g9454t1	protein argonaute 14-like	PF03103
Cflo_N_g13626t1	Peroxiredoxin-6	PF00578	Cflo_N_g9454t1	protein argonaute 14-like	PF03103
Cflo_N_g252t1	unconventional myosin-XV isoform X1	PF00063	Cflo_N_g981t1	SPRY domain-containing SOCS box protein 1	PF00622
Cflo_N_g3820t1	Hemicentin-1	PF07686	Cflo_N_g3596t1	Exosome complex exonuclease RRP42	PF01138
Cflo_N_g2413t1	Aldose reductase	PF00248	Cflo_N_g3596t1	Exosome complex exonuclease RRP42	PF01138
Cflo_N_g11122t1	Cell adhesion molecule AbsCAM-Ig7B	PF07679	Cflo_N_g4882t2	MAGUK p55 subfamily member 2	PF00595
Cflo_N_g9446t1	Probable ATP-dependent RNA helicase DDX56	PF00270	Cflo_N_g7626t1	Zinc finger protein 160	PF07776
Cflo_N_g11603t1	Oxysterol-binding protein	PF00169	Cflo_N_g9454t1	protein argonaute 14-like	PF03103
Cflo_N_g3820t1	Hemicentin-1	PF07686	Cflo_N_g9454t1	protein argonaute 14-like	PF03103
Cflo_N_g12391t1	Transmembrane protein 104-like protein	PF01490	Cflo_N_g9454t1	protein argonaute 14-like	PF03103
Cflo_N_g11122t1	Cell adhesion molecule AbsCAM-Ig7B	PF07679	Cflo_N_g9454t1	protein argonaute 14-like	PF03103
Cflo_N_g9396t1	Xaa-Pro dipeptidase	PF00557	Cflo_N_g9454t1	protein argonaute 14-like	PF03103
Cflo_N_g9446t1	Probable ATP-dependent RNA helicase DDX56	PF00270	Cflo_N_g9454t1	protein argonaute 14-like	PF03103
Cflo_N_g10634t1	RNA-binding protein cabeza	PF00076	Cflo_N_g9454t1	protein argonaute 14-like	PF03103
Cflo_N_g14460t1	Nucleoside diphosphate-linked moiety X motif 18	PF00293	Cflo_N_g13165t1	Putative GTP cyclohydrolase 1 type 2	PF01784
Cflo_N_g2826t10	voltage-dependent calcium channel type A subunit alpha-1 isoform X12	PF00520	Cflo_N_g9982t1	Nuclear receptor coactivator 5	PF00076
Cflo_N_g10515t1	Solute carrier family 25 member 35	PF00153	Cflo_N_g9982t1	Nuclear receptor coactivator 5	PF00076
Cflo_N_g4899t1	Golgi SNAP receptor complex member 1	PF12352	Cflo_N_g4700t1	syntaxin-1A-like	PF05739
Cflo_N_g9446t1	Probable ATP-dependent RNA helicase DDX56	PF00270	Cflo_N_g756t1	Serine/threonine-protein kinase RIO1	PF01163
Cflo_N_g3820t1	Hemicentin-1	PF07686	Cflo_N_g299t1	Cubilin	PF00431
Cflo_N_g11122t1	Cell adhesion molecule AbsCAM-Ig7B	PF07679	Cflo_N_g299t1	Cubilin	PF00431
Cflo_N_g452t1	Tyrosine-protein phosphatase 99A	PF00041	Cflo_N_g683t1	Nephrin	PF07686
Cflo_N_g13626t1	Peroxiredoxin-6	PF00578	Cflo_N_g683t1	Nephrin	PF07686
Cflo_N_g4337t1	sterile alpha motif domain-containing protein 11-like	PF07647	Cflo_N_g683t1	Nephrin	PF07679
Cflo_N_g11603t1	Oxysterol-binding protein	PF00169	Cflo_N_g683t1	Nephrin	PF07686
Cflo_N_g2826t10	voltage-dependent calcium channel type A subunit alpha-1 isoform X12	PF00520	Cflo_N_g683t1	Nephrin	PF07686
Cflo_N_g3820t1	Hemicentin-1	PF07686	Cflo_N_g683t1	Nephrin	PF07686
Cflo_N_g9446t1	Probable ATP-dependent RNA helicase DDX56	PF00271	Cflo_N_g683t1	Nephrin	PF07686
Cflo_N_g13997t1	regulating synaptic membrane exocytosis protein 1-like isoform X3	PF00168	Cflo_N_g13163t1	CDK-activating kinase assembly factor MAT1	PF06391
Cflo_N_g12290t2	Rap1 GTPase-activating protein 1	PF02188	Cflo_N_g2986t1	Segmentation protein paired	PF00046
Cflo_N_g816t1	Chitin_bind_3 domain containing protein	PF03067	Cflo_N_g2986t1	Segmentation protein paired	PF00046
Cflo_N_g3820t1	Hemicentin-1	PF07686	Cflo_N_g2986t1	Segmentation protein paired	PF00292
Cflo_N_g12073t1	Fork head domain-containing protein crocodile	PF00250	Cflo_N_g2986t1	Segmentation protein paired	PF00046
Cflo_N_g3837t1	GTP-binding protein 5	PF01926	Cflo_N_g2986t1	Segmentation protein paired	PF00292
Cflo_N_g9761t1	DNA-directed RNA polymerase I subunit RPA49	PF06870	Cflo_N_g2986t1	Segmentation protein paired	PF00046
Cflo_N_g5634t1	Cell division protein kinase 2	PF00069	Cflo_N_g2986t1	Segmentation protein paired	PF00292
Cflo_N_g3726t1	Ras GTPase-activating protein 1	PF00017	Cflo_N_g2986t1	Segmentation protein paired	PF00292
Cflo_N_g1334t1	nudix hydrolase 20, chloroplastic-like	PF00293	Cflo_N_g2986t1	Segmentation protein paired	PF00046
Cflo_N_g11122t1	Cell adhesion molecule AbsCAM-Ig7B	PF07679	Cflo_N_g2986t1	Segmentation protein paired	PF00292
Cflo_N_g12071t1	serine/threonine-protein kinase RIO2-like isoform 1	PF01163	Cflo_N_g2986t1	Segmentation protein paired	PF00046
Cflo_N_g14460t1	Nucleoside diphosphate-linked moiety X motif 18	PF00293	Cflo_N_g2986t1	Segmentation protein paired	PF00046
Cflo_N_g1020t1	Fork head domain transcription factor slp2	PF00250	Cflo_N_g2986t1	Segmentation protein paired	PF00046
Cflo_N_g1020t1	Fork head domain transcription factor slp2	PF00250	Cflo_N_g683t1	Nephrin	PF00041
Cflo_N_g9446t1	Probable ATP-dependent RNA helicase DDX56	PF00270	Cflo_N_g6212t1	Prefoldin subunit 1	PF01920
Cflo_N_g2826t10	voltage-dependent calcium channel type A subunit alpha-1 isoform X12	PF00520	Cflo_N_g9384t5	disks large 1 tumor suppressor protein-like	PF00595
Cflo_N_g3877t1	Putative inorganic phosphate cotransporter	PF07690	Cflo_N_g9384t5	disks large 1 tumor suppressor protein-like	PF00595
Cflo_N_g11811t1	Kinesin-like protein KIF18A	PF00225	Cflo_N_g14466t1	SUMO-conjugating enzyme UBC9	PF00179
Cflo_N_g11118t1	Putative apoptosis-inducing factor 1, mitochondrial	PF00070	Cflo_N_g14466t1	SUMO-conjugating enzyme UBC9	PF00179
Cflo_N_g8432t1	THO complex subunit 1	PF00531	Cflo_N_g6719t1	Eukaryotic translation initiation factor 3 subunit I	PF00400
Cflo_N_g12073t1	Fork head domain-containing protein crocodile	PF00250	Cflo_N_g9323t1	zinc finger protein 226-like	PF00096
Cflo_N_g3837t1	GTP-binding protein 5	PF01926	Cflo_N_g9323t1	zinc finger protein 226-like	PF00096
Cflo_N_g6243t1	Probable dimethyladenosine transferase	PF00398	Cflo_N_g9323t1	zinc finger protein 226-like	PF00096
Cflo_N_g6243t1	Probable dimethyladenosine transferase	PF00398	Cflo_N_g8161t1	RNA-binding protein 39	PF00076
Cflo_N_g10634t1	RNA-binding protein cabeza	PF00076	Cflo_N_g14466t1	SUMO-conjugating enzyme UBC9	PF00179
Cflo_N_g4906t1	D-arabinose 1-dehydrogenase	PF00248	Cflo_N_g14466t1	SUMO-conjugating enzyme UBC9	PF00179
Cflo_N_g574t1	Endonuclease III-like protein 1	PF00730	Cflo_N_g14466t1	SUMO-conjugating enzyme UBC9	PF00179
Cflo_N_g14989t1	ubiquitin-conjugating enzyme E2 G1-like isoform 2	PF00179	Cflo_N_g5421t1	LIM and senescent cell antigen-like-containing domain protein 2	PF00412
Cflo_N_g8432t1	THO complex subunit 1	PF00531	Cflo_N_g1171t1	DNA repair protein RAD51-like protein 1	PF08423
Cflo_N_g8432t1	THO complex subunit 1	PF00531	Cflo_N_g7865t1	Methylosome protein 50	PF00400
Cflo_N_g5634t1	Cell division protein kinase 2	PF00069	Cflo_N_g12679t1	Zinc finger MYND domain-containing protein 11	PF00439
Cflo_N_g11122t1	Cell adhesion molecule AbsCAM-Ig7B	PF07679	Cflo_N_g589t1	Tetratricopeptide repeat protein 19	PF00515
Cflo_N_g1468t1	La-related protein	PF05383	Cflo_N_g589t1	Tetratricopeptide repeat protein 19	PF00515
Cflo_N_g2638t1	Macrophage MHC class I receptor 2-like protein	PF07690	Cflo_N_g2174t1	Guanine nucleotide-binding protein subunit beta-5	PF00400
Cflo_N_g11603t1	Oxysterol-binding protein	PF00169	Cflo_N_g2174t1	Guanine nucleotide-binding protein subunit beta-5	PF00400
Cflo_N_g2826t10	voltage-dependent calcium channel type A subunit alpha-1 isoform X12	PF00520	Cflo_N_g2174t1	Guanine nucleotide-binding protein subunit beta-5	PF00400
Cflo_N_g3820t1	Hemicentin-1	PF07686	Cflo_N_g2174t1	Guanine nucleotide-binding protein subunit beta-5	PF00400
Cflo_N_g11122t1	Cell adhesion molecule AbsCAM-Ig7B	PF07679	Cflo_N_g2174t1	Guanine nucleotide-binding protein subunit beta-5	PF00400
Cflo_N_g9883t1	Importin-4	PF03810	Cflo_N_g2174t1	Guanine nucleotide-binding protein subunit beta-5	PF00400
Cflo_N_g3837t1	GTP-binding protein 5	PF01926	Cflo_N_g8944t1	TBC1 domain family member 10B	PF00566
Cflo_N_g3877t1	Putative inorganic phosphate cotransporter	PF07690	Cflo_N_g1334t1	nudix hydrolase 20, chloroplastic-like	PF00293
Cflo_N_g8432t1	THO complex subunit 1	PF00531	Cflo_N_g3942t1	WW domain-binding protein 2	PF02893
Cflo_N_g12391t1	Transmembrane protein 104-like protein	PF01490	Cflo_N_g6906t2	Exostosin-1	PF01607
Cflo_N_g14989t1	ubiquitin-conjugating enzyme E2 G1-like isoform 2	PF00179	Cflo_N_g6906t2	Exostosin-1	PF01607
Cflo_N_g2097t1	Putative E3 ubiquitin-protein ligase UBR7	PF02207	Cflo_N_g5421t1	LIM and senescent cell antigen-like-containing domain protein 2	PF00412
Cflo_N_g967t1	ZZ-type zinc finger-containing protein 3	PF00249	Cflo_N_g1171t1	DNA repair protein RAD51-like protein 1	PF08423
Cflo_N_g177t1	protein tramtrack, alpha isoform-like isoform 2	PF00651	Cflo_N_g7865t1	Methylosome protein 50	PF00400
Cflo_N_g177t2	Protein tramtrack, alpha isoform	PF00651	Cflo_N_g7865t1	Methylosome protein 50	PF00400
Cflo_N_g10847t1	ATP synthase subunit d, mitochondrial	PF05873	Cflo_N_g7865t1	Methylosome protein 50	PF00400
Cflo_N_g13055t1	Fumarate hydratase, mitochondrial	PF00206	Cflo_N_g5454t1	ATP-binding cassette sub-family G member 1-like	PF00005
Cflo_N_g4337t1	sterile alpha motif domain-containing protein 11-like	PF07647	Cflo_N_g3487t1	Centaurin-beta-2	PF00169
Cflo_N_g13055t1	Fumarate hydratase, mitochondrial	PF00206	Cflo_N_g3487t1	Centaurin-beta-2	PF00169
Cflo_N_g2638t1	Macrophage MHC class I receptor 2-like protein	PF07690	Cflo_N_g6074t1	Patj-like protein	PF00595
Cflo_N_g11122t1	Cell adhesion molecule AbsCAM-Ig7B	PF07679	Cflo_N_g6074t1	Patj-like protein	PF00595
Cflo_N_g3885t1	Translin	PF01997	Cflo_N_g7511t1	Sorting nexin-2	PF09325
Cflo_N_g1519t1	Mps one binder kinase activator-like 1	PF03637	Cflo_N_g5094t1	serine/threonine-protein kinase tricorner isoform X3	PF00069
Cflo_N_g11749t2	Centrosomin	PF07989	Cflo_N_g14296t1	protein escargot-like	PF00096
Cflo_N_g4706t1	Cell division protein kinase 5	PF00069	Cflo_N_g7840t1	G1/S-specific cyclin-D3	PF00134
Cflo_N_g3737t1	Cell death activator CIDE-B	PF02017	Cflo_N_g14790t1	basic-leucine zipper transcription factor A isoformX2	PF02017
Cflo_N_g841t1	Density-regulated protein	PF01253	Cflo_N_g7888t1	Protein kinase 2	PF00069
Cflo_N_g14512t1	Anaphase-promoting complex subunit 10	PF03256	Cflo_N_g7888t1	Protein kinase 2	PF00069
Cflo_N_g4985t2	homeobox protein abdominal-B isoform X2	PF00046	Cflo_N_g7888t1	Protein kinase 2	PF00069
Cflo_N_g3980t1	Actin-related protein 10	PF00022	Cflo_N_g691t1	TATA-box-binding protein	PF00352
Cflo_N_g13858t1	heat shock 70 kDa protein cognate 3-like	PF00012	Cflo_N_g13647t2	Serpin I2	PF00079
Cflo_N_g13882t1	Phenylalanine hydroxylase	PF01842	Cflo_N_g11975t2	tRNA-dihydrouridine(16/17) synthase [NAD(P)(+)]-like	PF01207
Cflo_N_g7608t1	Probable RNA-binding protein 25	PF01480	Cflo_N_g11838t1	SWI/SNF-related matrix-associated actin-dependent regulator of chromatin subfamily B member 1	PF04855
Cflo_N_g4337t1	sterile alpha motif domain-containing protein 11-like	PF07647	Cflo_N_g11944t1	Polycomb protein Sfmbt	PF02820
Cflo_N_g5432t1	NECAP-like protein	PF07933	Cflo_N_g2005t1	AP-1 complex subunit gamma-1	PF01602
Cflo_N_g4337t1	sterile alpha motif domain-containing protein 11-like	PF07647	Cflo_N_g4585t1	Ubiquitin conjugation factor E4 A	PF04564
Cflo_N_g8137t1	Tubulin-tyrosine ligase	PF03133	Cflo_N_g13777t1	TBC1 domain family member 19	PF00566
Cflo_N_g14511t1	High mobility group protein DSP1	PF00505	Cflo_N_g1074t1	Importin subunit alpha	PF01749
Cflo_N_g5341t1	similar to protein phosphatase 1, catalytic subunit, beta isoform 1	PF00149	Cflo_N_g1490t1	SWI/SNF-related matrix-associated actin-dependent regulator of chromatin subfamily D member 1	PF02201
Cflo_N_g13869t1	Serine/threonine-protein phosphatase 2A catalytic subunit alpha isoform	PF00149	Cflo_N_g1490t1	SWI/SNF-related matrix-associated actin-dependent regulator of chromatin subfamily D member 1	PF02201
Cflo_N_g12290t2	Rap1 GTPase-activating protein 1	PF02145	Cflo_N_g129t1	LIM homeobox transcription factor 1-beta.1-like isoform X2	PF00412
Cflo_N_g7832t1	T-complex protein 1 subunit theta	PF00118	Cflo_N_g129t1	LIM homeobox transcription factor 1-beta.1-like isoform X2	PF00046
Cflo_N_g10810t1	ADP-ribosylation factor-like protein 1	PF00025	Cflo_N_g7848t1	T-complex protein 1 subunit gamma	PF00118
Cflo_N_g11673t1	DNA replication complex GINS protein SLD5	PF05916	Cflo_N_g736t1	CDKAL1-like protein	PF00919
Cflo_N_g12194t1	Protein CASC3	PF09405	Cflo_N_g8884t1	Eukaryotic initiation factor 4A-III	PF00270
Cflo_N_g6243t1	Probable dimethyladenosine transferase	PF00398	Cflo_N_g12698t1	Thioredoxin-related transmembrane protein 2-like protein	PF00085
Cflo_N_g9396t1	Xaa-Pro dipeptidase	PF00557	Cflo_N_g2516t1	Protein gooseberry-neuro	PF00046
Cflo_N_g3877t1	Putative inorganic phosphate cotransporter	PF07690	Cflo_N_g2638t1	Macrophage MHC class I receptor 2-like protein	PF07690
Cflo_N_g8432t1	THO complex subunit 1	PF00531	Cflo_N_g3374t1	Cysteine and histidine-rich protein 1-like protein	PF02176
Cflo_N_g14552t1	Alcohol dehydrogenase [NADP+]	PF00248	Cflo_N_g1817t1	Vacuolar protein sorting-associated protein 45	PF00995
Cflo_N_g2606t1	Coiled-coil domain-containing protein 12	PF08315	Cflo_N_g12648t1	Microspherule protein 1	PF00498
Cflo_N_g7205t1	Pre-mRNA-splicing factor cwc15	PF04889	Cflo_N_g7727t1	Beta-catenin-like protein 1	PF08216
Cflo_N_g8983t1	Putative ubiquitin/40s ribosomal protein s27a fusion	PF00240	Cflo_N_g5791t1	serine palmitoyltransferase 2-like	PF00155
Cflo_N_g4791t1	E3 ubiquitin-protein ligase	PF03145	Cflo_N_g15589t1	Ras association domain-containing protein 8	PF00788
Cflo_N_g7427t1	alpha-tocopherol transfer protein-like	PF00650	Cflo_N_g12970t1	Golgin subfamily A member 1	PF01465
Cflo_N_g6212t1	Prefoldin subunit 1	PF01920	Cflo_N_g13408t1	Glucose dehydrogenase	PF00732
Cflo_N_g14046t1	Peroxisomal biogenesis factor 19	PF04614	Cflo_N_g7733t1	Fatty acyl-CoA reductase 1	PF07993
Cflo_N_g4638t1	COP9 signalosome complex subunit 7	PF01399	Cflo_N_g3315t1	Conserved oligomeric Golgi complex subunit 6; Short=COG complex subunit 6; AltName: Full=Component of oligomeric Golgi complex 6	PF06419
Cflo_N_g13539t1	DnaJ protein-like protein 1	PF00226	Cflo_N_g3247t1	merlin-like	PF00373
Cflo_N_g6393t1	myophilin-like isoform 2	PF00307	Cflo_N_g7626t1	Zinc finger protein 160	PF07776
Cflo_N_g9532t1	Complement component 1 Q subcomponent-binding protein, mitochondrial	PF02330	Cflo_N_g9698t1	Heat shock 70 kDa protein cognate 4	PF00012
Cflo_N_g14046t1	Peroxisomal biogenesis factor 19	PF04614	Cflo_N_g5381t1	Very long-chain specific acyl-CoA dehydrogenase, mitochondrial	PF02771
Cflo_N_g2392t1	U3 small nucleolar ribonucleoprotein protein IMP3	PF00163	Cflo_N_g5841t1	U3 small nucleolar ribonucleoprotein protein MPP10	PF04006
Cflo_N_g7205t1	Pre-mRNA-splicing factor cwc15	PF04889	Cflo_N_g11910t1	Rho GTPase-activating protein 17	PF03114
Cflo_N_g11953t1	Putative 40s ribosomal protein s11	PF00366	Cflo_N_g14441t1	ESF1-like protein	PF08159
Cflo_N_g11237t1	UPF0193 protein EVG1-like protein	PF05250	Cflo_N_g9801t1	Ecotropic viral integration site 5 ortholog	PF00566
Cflo_N_g9498t1	Transcription factor 21	PF00010	Cflo_N_g121t1	Nuclear hormone receptor FTZ-F1 beta	PF00105
Cflo_N_g6212t1	Prefoldin subunit 1	PF01920	Cflo_N_g234t1	Vacuolar protein sorting-associated protein 18-like protein	PF05131
Cflo_N_g11237t1	UPF0193 protein EVG1-like protein	PF05250	Cflo_N_g14066t1	RNA-binding motif protein, X-linked 2-like	PF00076
Cflo_N_g841t1	Density-regulated protein	PF01253	Cflo_N_g8983t1	Putative ubiquitin/40s ribosomal protein s27a fusion	PF00240
Cflo_N_g14019t2	methionine-R-sulfoxide reductase B1-like	PF01641	Cflo_N_g5737t1	Probable phosphoserine aminotransferase	PF00266
Cflo_N_g14019t1	Methionine-R-sulfoxide reductase B1	PF01641	Cflo_N_g5737t1	Probable phosphoserine aminotransferase	PF00266
Cflo_N_g2140t1	Glutathione peroxidase	PF00255	Cflo_N_g5737t1	Probable phosphoserine aminotransferase	PF00266
Cflo_N_g14788t1	Sin3 histone deacetylase corepressor complex component SDS3	PF08598	Cflo_N_g14428t1	Zinc finger protein 624	PF00096
Cflo_N_g14788t2	Sin3 histone deacetylase corepressor complex component SDS3	PF08598	Cflo_N_g14428t1	Zinc finger protein 624	PF00096
Cflo_N_g1098t1	similar to geminin [Tribolium castaneum]_x0001_gb|EFA08619.1| hypothetical protein TcasGA2_TC006282 [Tribolium castaneum]	PF07412	Cflo_N_g7626t1	Zinc finger protein 160	PF07776
Cflo_N_g8527t1	Protein split ends	PF00076	Cflo_N_g10587t1	Serine/threonine-protein kinase polo	PF00069
Cflo_N_g8983t1	Putative ubiquitin/40s ribosomal protein s27a fusion	PF00240	Cflo_N_g13656t1	RNA-binding protein 10	PF01585
Cflo_N_g5341t1	similar to protein phosphatase 1, catalytic subunit, beta isoform 1	PF00149	Cflo_N_g9454t1	protein argonaute 14-like	PF03103
Cflo_N_g10862t1	Death domain-containing adapter protein BG4	PF00531	Cflo_N_g4709t1	Dynactin subunit 5	PF00132
Cflo_N_g11749t2	Centrosomin	PF07989	Cflo_N_g4709t1	Dynactin subunit 5	PF00132
Cflo_N_g8521t1	Ubiquitin-conjugating enzyme E2-24 kDa	PF00179	Cflo_N_g3544t1	E3 ubiquitin-protein ligase RNF25	PF05773
Cflo_N_g10348t1	Growth arrest and DNA-damage-inducible proteins-interacting protein 1	PF10147	Cflo_N_g1429t1	E3 ubiquitin-protein ligase HECW2	PF00632
Cflo_N_g10348t1	Growth arrest and DNA-damage-inducible proteins-interacting protein 1	PF10147	Cflo_N_g1429t2	E3 ubiquitin-protein ligase HECW2	PF00632
Cflo_N_g10348t1	Growth arrest and DNA-damage-inducible proteins-interacting protein 1	PF10147	Cflo_N_g1429t3	E3 ubiquitin-protein ligase HECW2	PF00632
Cflo_N_g2606t1	Coiled-coil domain-containing protein 12	PF08315	Cflo_N_g9175t2	Luc7-like protein 3	PF03194
Cflo_N_g4337t1	sterile alpha motif domain-containing protein 11-like	PF07647	Cflo_N_g5700t1	p21-activated protein kinase-interacting protein 1-like protein	PF00400
Cflo_N_g6243t1	Probable dimethyladenosine transferase	PF00398	Cflo_N_g5700t1	p21-activated protein kinase-interacting protein 1-like protein	PF00400
Cflo_N_g4337t1	sterile alpha motif domain-containing protein 11-like	PF07647	Cflo_N_g2808t1	pfam02958, EcKinase, Ecdysteroid kinase	PF02958
Cflo_N_g14460t1	Nucleoside diphosphate-linked moiety X motif 18	PF00293	Cflo_N_g9416t1	Ubiquitin carboxyl-terminal hydrolase	PF00443
Cflo_N_g3837t1	GTP-binding protein 5	PF01926	Cflo_N_g11940t1	Protein pygopus	PF00628
Cflo_N_g6702t1	Elongation factor 1 delta	PF00736	Cflo_N_g6904t1	Serine/threonine-protein kinase 3	PF00069
Cflo_N_g6702t1	Elongation factor 1 delta	PF00736	Cflo_N_g6904t2	Serine/threonine-protein kinase 3	PF00069
Cflo_N_g1171t1	DNA repair protein RAD51-like protein 1	PF08423	Cflo_N_g2873t1	SUMO-activating enzyme subunit 2	PF00899
Cflo_N_g1098t1	similar to geminin [Tribolium castaneum]_x0001_gb|EFA08619.1| hypothetical protein TcasGA2_TC006282 [Tribolium castaneum]	PF07412	Cflo_N_g3492t1	DNA replication factor Cdt1	PF08839
Cflo_N_g12410t1	Inositol polyphosphate multikinase	PF03770	Cflo_N_g436t1	AFG3-like protein 2-like	PF00004
Cflo_N_g11838t1	SWI/SNF-related matrix-associated actin-dependent regulator of chromatin subfamily B member 1	PF04855	Cflo_N_g7730t1	40S ribosomal protein S3a	PF01015
Cflo_N_g7138t1	activating transcription factor of chaperone-like	PF00170	Cflo_N_g181t1	Sperm flagellar protein 1	PF06294
Cflo_N_g9982t1	Nuclear receptor coactivator 5	PF00076	Cflo_N_g2005t1	AP-1 complex subunit gamma-1	PF01602
Cflo_N_g11170t1	Isocitrate dehydrogenase [NADP]	PF00180	Cflo_N_g7133t1	Trafficking protein particle complex subunit 3	PF04051
Cflo_N_g14460t1	Nucleoside diphosphate-linked moiety X motif 18	PF00293	Cflo_N_g1160t2	protein apterous-like	PF00046
Cflo_N_g12290t2	Rap1 GTPase-activating protein 1	PF02145	Cflo_N_g12660t1	tektin-1-like	PF03148
Cflo_N_g13997t1	regulating synaptic membrane exocytosis protein 1-like isoform X3	PF00595	Cflo_N_g12660t1	tektin-1-like	PF03148
Cflo_N_g3837t1	GTP-binding protein 5	PF01926	Cflo_N_g4764t3	histone acetyltransferase p300-like	PF02135
Cflo_N_g8494t1	Proliferating cell nuclear antigen	PF00705	Cflo_N_g4979t1	Tctex1 domain-containing protein 2	PF03645
Cflo_N_g15212t1	Calcium-transporting ATPase type 2C member 1	PF00690	Cflo_N_g8491t1	60S ribosomal protein L18a	PF01775
Cflo_N_g2606t1	Coiled-coil domain-containing protein 12	PF08315	Cflo_N_g11835t1	peptidyl-tRNA hydrolase 2, mitochondrial-like	PF01981
Cflo_N_g10348t1	Growth arrest and DNA-damage-inducible proteins-interacting protein 1	PF10147	Cflo_N_g6267t1	Prefoldin subunit 3	PF02996
Cflo_N_g7638t1	Protein Dr1	PF00808	Cflo_N_g10248t1	Transcription initiation factor TFIID subunit 11	PF04719
Cflo_N_g6522t1	zinc finger protein 846-like	PF07776	Cflo_N_g7236t1	Zinc finger protein 484	PF07776
Cflo_N_g9532t1	Complement component 1 Q subcomponent-binding protein, mitochondrial	PF02330	Cflo_N_g2649t1	Homeobox protein B-H1	PF00046
Cflo_N_g1098t1	similar to geminin [Tribolium castaneum]_x0001_gb|EFA08619.1| hypothetical protein TcasGA2_TC006282 [Tribolium castaneum]	PF07412	Cflo_N_g12500t1	GK25335	PF01221
Cflo_N_g9532t1	Complement component 1 Q subcomponent-binding protein, mitochondrial	PF02330	Cflo_N_g3191t1	60S ribosomal protein L37-like	PF01907
Cflo_N_g4906t1	D-arabinose 1-dehydrogenase	PF00248	Cflo_N_g15068t1	Ribosomal protein S6 kinase beta-1	PF00069
Cflo_N_g2413t1	Aldose reductase	PF00248	Cflo_N_g15068t1	Ribosomal protein S6 kinase beta-1	PF00069
Cflo_N_g14136t1	Serine/threonine-protein kinase OSR1	PF00069	Cflo_N_g15068t1	Ribosomal protein S6 kinase beta-1	PF00069
Cflo_N_g1863t1	dopamine N-acetyltransferase-like	PF00583	Cflo_N_g15068t1	Ribosomal protein S6 kinase beta-1	PF00069
Cflo_N_g13960t2	Probable tRNA(His) guanylyltransferase	PF04446	Cflo_N_g9992t1	U1 small nuclear ribonucleoprotein A	PF00076
Cflo_N_g15326t1	Charged multivesicular body protein 2a	PF03357	Cflo_N_g9247t1	Charged multivesicular body protein 3	PF03357
Cflo_N_g15212t1	Calcium-transporting ATPase type 2C member 1	PF00690	Cflo_N_g9178t1	Putative lipoyltransferase 2, mitochondrial	PF03099
Cflo_N_g6702t1	Elongation factor 1 delta	PF00736	Cflo_N_g14648t1	60S ribosomal protein L10a	PF00687
Cflo_N_g6702t1	Elongation factor 1 delta	PF00736	Cflo_N_g145t1	dynein light chain roadblock-type 2-like	PF03259
Cflo_N_g4979t1	Tctex1 domain-containing protein 2	PF03645	Cflo_N_g11750t1	Dynein light chain Tctex-type	PF03645
Cflo_N_g10580t1	Class B basic helix-loop-helix protein 5	PF00010	Cflo_N_g11750t1	Dynein light chain Tctex-type	PF03645
Cflo_N_g9532t1	Complement component 1 Q subcomponent-binding protein, mitochondrial	PF02330	Cflo_N_g3786t1	60S acidic ribosomal protein P1	PF00428
Cflo_N_g1201t1	60S acidic ribosomal protein P0	PF00466	Cflo_N_g3786t1	60S acidic ribosomal protein P1	PF00428
Cflo_N_g2774t1	Cat eye syndrome critical region protein 1	PF00962	Cflo_N_g14619t1	Protein disulfide-isomerase A3	PF00085
Cflo_N_g2857t1	Cuticle protein 18.6, isoform A	PF00379	Cflo_N_g7775t1	Endocuticle structural glycoprotein SgAbd-1	PF00379
Cflo_N_g12373t1	Transcription initiation factor IIB	PF08271	Cflo_N_g9498t1	Transcription factor 21	PF00010
Cflo_N_g15212t1	Calcium-transporting ATPase type 2C member 1	PF00690	Cflo_N_g8744t1	40S ribosomal protein S3	PF07650
Cflo_N_g5341t1	similar to protein phosphatase 1, catalytic subunit, beta isoform 1	PF00149	Cflo_N_g2857t1	Cuticle protein 18.6, isoform A	PF00379
Cflo_N_g239t1	Protein max	PF00010	Cflo_N_g4612t1	Mediator of RNA polymerase II transcription subunit 6	PF04934
Cflo_N_g8740t1	Prefoldin subunit 5	PF02996	Cflo_N_g11670t1	Prefoldin subunit 6	PF01920
Cflo_N_g6570t1	Thioredoxin reductase 1, mitochondrial	PF07992	Cflo_N_g1112t1	thioredoxin domain-containing protein 17-like	PF06110
Cflo_N_g6570t2	Thioredoxin reductase 1, mitochondrial	PF07992	Cflo_N_g1112t1	thioredoxin domain-containing protein 17-like	PF06110
Cflo_N_g13869t1	Serine/threonine-protein phosphatase 2A catalytic subunit alpha isoform	PF00149	Cflo_N_g5534t1	Histidine triad nucleotide-binding protein 1	PF01230
Cflo_N_g11673t1	DNA replication complex GINS protein SLD5	PF05916	Cflo_N_g2088t1	triple functional domain protein-like	PF00435
Cflo_N_g1143t1	Transcription factor SOX-14	PF00505	Cflo_N_g824t2	Probable nuclear transport factor 2	PF02136
Cflo_N_g1287t1	Splicing factor, arginine/serine-rich 10	PF00076	Cflo_N_g9844t1	RNA-binding protein 1	PF00076
Cflo_N_g1287t2	Splicing factor, arginine/serine-rich 10	PF00076	Cflo_N_g9844t1	RNA-binding protein 1	PF00076
Cflo_N_g4777t1	RNA-binding protein Rsf1	PF00076	Cflo_N_g9844t1	RNA-binding protein 1	PF00076
Cflo_N_g13948t1	Proteasome subunit beta type	PF00227	Cflo_N_g12788t1	U6 snRNA-associated Sm-like protein LSm1	PF01423
Cflo_N_g3837t1	GTP-binding protein 5	PF01926	Cflo_N_g8531t1	Zinc finger protein 248	PF00096
Cflo_N_g2096t1	Ubiquitin carboxyl-terminal hydrolase	PF00443	Cflo_N_g8531t1	Zinc finger protein 248	PF00096
Cflo_N_g2096t2	Ubiquitin carboxyl-terminal hydrolase	PF00443	Cflo_N_g8531t1	Zinc finger protein 248	PF00096
Cflo_N_g5338t1	UPF0551 protein C8orf38-like protein, mitochondrial	PF00494	Cflo_N_g8531t1	Zinc finger protein 248	PF00096
Cflo_N_g3877t1	Putative inorganic phosphate cotransporter	PF07690	Cflo_N_g9752t1	Cysteine-rich secretory protein 1	PF00188
Cflo_N_g14511t1	High mobility group protein DSP1	PF00505	Cflo_N_g9532t1	Complement component 1 Q subcomponent-binding protein, mitochondrial	PF02330
Cflo_N_g13869t1	Serine/threonine-protein phosphatase 2A catalytic subunit alpha isoform	PF00149	Cflo_N_g12039t1	TIP41-like protein	PF04176
Cflo_N_g10862t1	Death domain-containing adapter protein BG4	PF00531	Cflo_N_g7081t1	Receptor-interacting serine/threonine-protein kinase 1	PF00531
Cflo_N_g9792t1	Protein arginine N-methyltransferase 6	PF06325	Cflo_N_g7002t1	Methyltransferase-like protein 11A	PF05891
Cflo_N_g8686t1	Proteasome subunit alpha type	PF10584	Cflo_N_g889t1	Proteasome subunit alpha type	PF10584
Cflo_N_g10506t1	Protein unc-119-like protein	PF05351	Cflo_N_g3369t1	ATP synthase mitochondrial F1 complex assembly factor 2	PF07542
Cflo_N_g12921t1	F-actin capping protein subunit beta	PF01115	Cflo_N_g12799t1	Voltage-dependent anion-selective channel	PF01459
Cflo_N_g11673t1	DNA replication complex GINS protein SLD5	PF05916	Cflo_N_g9607t1	Tropomyosin-1	PF00261
Cflo_N_g4700t1	syntaxin-1A-like	PF05739	Cflo_N_g1431t1	Synaptosomal-associated protein 29	PF12352
Cflo_N_g8310t1	Peptidyl-prolyl cis-trans isomerase	PF00160	Cflo_N_g10574t1	Zinc finger HIT domain-containing protein 3	PF04438
Cflo_N_g12373t1	Transcription initiation factor IIB	PF08271	Cflo_N_g10574t1	Zinc finger HIT domain-containing protein 3	PF04438
Cflo_N_g6267t1	Prefoldin subunit 3	PF02996	Cflo_N_g3742t1	Prefoldin subunit 2	PF01920
Cflo_N_g9195t1	Chromobox protein-like protein 5	PF00385	Cflo_N_g10763t1	Endothelial differentiation-related factor 1-like protein	PF08523
Cflo_N_g15212t1	Calcium-transporting ATPase type 2C member 1	PF00690	Cflo_N_g4802t1	Ribosomal protein S16	PF00380
Cflo_N_g13882t1	Phenylalanine hydroxylase	PF01842	Cflo_N_g9491t1	40S ribosomal protein S19a	PF01090
Cflo_N_g11838t1	SWI/SNF-related matrix-associated actin-dependent regulator of chromatin subfamily B member 1	PF04855	Cflo_N_g951t1	Ecdysteroid-regulated 16 kDa protein	PF02221
Cflo_N_g177t1	protein tramtrack, alpha isoform-like isoform 2	PF00651	Cflo_N_g14466t1	SUMO-conjugating enzyme UBC9	PF00179
Cflo_N_g177t2	Protein tramtrack, alpha isoform	PF00651	Cflo_N_g14466t1	SUMO-conjugating enzyme UBC9	PF00179
Cflo_N_g3820t1	Hemicentin-1	PF07686	Cflo_N_g4466t1	Paired box protein Pax-6	PF00292
Cflo_N_g3820t1	Hemicentin-1	PF07686	Cflo_N_g4466t2	Paired box protein Pax-6	PF00292
Cflo_N_g2419t1	Sphingosine-1-phosphate lyase	PF00282	Cflo_N_g4466t1	Paired box protein Pax-6	PF00046
Cflo_N_g2419t1	Sphingosine-1-phosphate lyase	PF00282	Cflo_N_g4466t2	Paired box protein Pax-6	PF00046
Cflo_N_g13774t1	Longitudinals lacking protein, isoforms A/B/D/L	PF00096	Cflo_N_g6048t1	F-actin-capping protein subunit alpha	PF01267
Cflo_N_g12921t1	F-actin capping protein subunit beta	PF01115	Cflo_N_g6048t1	F-actin-capping protein subunit alpha	PF01267
Cflo_N_g9195t1	Chromobox protein-like protein 5	PF00385	Cflo_N_g8507t1	Cleavage and polyadenylation specificity factor subunit 4	PF00642
Cflo_N_g3885t1	Translin	PF01997	Cflo_N_g9912t1	Translin-associated protein X	PF01997
Cflo_N_g5341t1	similar to protein phosphatase 1, catalytic subunit, beta isoform 1	PF00149	Cflo_N_g8927t1	PDZ and LIM domain protein 3	PF00595
Cflo_N_g13869t1	Serine/threonine-protein phosphatase 2A catalytic subunit alpha isoform	PF00560	Cflo_N_g8927t1	PDZ and LIM domain protein 3	PF00595
Cflo_N_g3980t1	Actin-related protein 10	PF00022	Cflo_N_g1884t1	Transcription factor BTF3-like protein 4	PF01849
Cflo_N_g4709t1	Dynactin subunit 5	PF00132	Cflo_N_g15011t1	Dynactin subunit 6	PF00132
Cflo_N_g3697t1	pfam00788, RA, Ras association (RalGDS/AF-6) domain	PF00788	Cflo_N_g3727t1	Ras-like protein 1	PF00071
Cflo_N_g5728t1	Adenylyltransferase and sulfurtransferase MOCS3	PF00899	Cflo_N_g14512t1	Anaphase-promoting complex subunit 10	PF03256
Cflo_N_g4709t1	Dynactin subunit 5	PF00132	Cflo_N_g9588t1	DNL-type zinc finger protein	PF05180
Cflo_N_g7026t1	26S proteasome non-ATPase regulatory subunit 4	PF02809	Cflo_N_g6267t1	Prefoldin subunit 3	PF02996
Cflo_N_g3697t1	pfam00788, RA, Ras association (RalGDS/AF-6) domain	PF00788	Cflo_N_g12667t1	Ras-like protein 2	PF00071
Cflo_N_g12499t1	Lipase	PF04083	Cflo_N_g4714t1	Protein real-time	PF00650
Cflo_N_g8050t1	DNA-directed RNA polymerase III subunit RPC8	PF03876	Cflo_N_g1825t1	S1 RNA-binding domain-containing protein 1	PF00575
Cflo_N_g11673t1	DNA replication complex GINS protein SLD5	PF05916	Cflo_N_g14519t1	Trans-2,3-enoyl-CoA reductase	PF00240
Cflo_N_g7542t1	ubiquinol-cytochrome-c reductase complex assembly factor 1-like	PF03981	Cflo_N_g12787t1	T-cell leukemia homeobox protein 3-like	PF00046
Cflo_N_g13869t1	Serine/threonine-protein phosphatase 2A catalytic subunit alpha isoform	PF00149	Cflo_N_g12787t1	T-cell leukemia homeobox protein 3-like	PF00046
Cflo_N_g14122t1	Cytosolic Fe-S cluster assembly factor NUBP2 homolog	PF10609	Cflo_N_g13769t1	Cytosolic Fe-S cluster assembly factor NUBP1 homolog	PF10609
Cflo_N_g9532t1	Complement component 1 Q subcomponent-binding protein, mitochondrial	PF02330	Cflo_N_g6090t1	Coiled-coil domain-containing protein 94	PF04502
Cflo_N_g11749t2	Centrosomin	PF07989	Cflo_N_g4791t1	E3 ubiquitin-protein ligase	PF03145
Cflo_N_g4638t1	COP9 signalosome complex subunit 7	PF01399	Cflo_N_g4791t1	E3 ubiquitin-protein ligase	PF03145
Cflo_N_g3596t1	Exosome complex exonuclease RRP42	PF01138	Cflo_N_g4941t1	Exosome complex exonuclease MTR3	PF01138
Cflo_N_g13869t1	Serine/threonine-protein phosphatase 2A catalytic subunit alpha isoform	PF00560	Cflo_N_g6719t1	Eukaryotic translation initiation factor 3 subunit I	PF00400
Cflo_N_g13882t1	Phenylalanine hydroxylase	PF01842	Cflo_N_g4958t1	[O] COG2214 DnaJ-class molecular chaperone	PF00226
Cflo_N_g2668t1	RNA-binding protein 45	PF00076	Cflo_N_g13103t1	Proteasome subunit beta type	PF00227
Cflo_N_g383t1	Skeletal muscle and kidney-enriched inositol phosphatase	PF03372	Cflo_N_g6258t1	glutathione S-transferase 1-like	PF02798
Cflo_N_g3697t1	pfam00788, RA, Ras association (RalGDS/AF-6) domain	PF00788	Cflo_N_g9791t1	Mps one binder kinase activator-like 4	PF03637
Cflo_N_g9761t1	DNA-directed RNA polymerase I subunit RPA49	PF06870	Cflo_N_g1772t1	Poly(U)-binding-splicing factor half pint	PF00076
Cflo_N_g115t1	Innexin	PF00876	Cflo_N_g8415t1	Homeotic protein ocelliless	PF00046
Cflo_N_g115t2	Innexin	PF00876	Cflo_N_g8415t1	Homeotic protein ocelliless	PF00046
Cflo_N_g14460t1	Nucleoside diphosphate-linked moiety X motif 18	PF00293	Cflo_N_g6904t1	Serine/threonine-protein kinase 3	PF00069
Cflo_N_g14460t1	Nucleoside diphosphate-linked moiety X motif 18	PF00293	Cflo_N_g6904t2	Serine/threonine-protein kinase 3	PF00069
Cflo_N_g13997t1	regulating synaptic membrane exocytosis protein 1-like isoform X3	PF00595	Cflo_N_g6468t1	Eukaryotic translation initiation factor 2-alpha kinase 1	PF00069
Cflo_N_g4376t1	ubiquitin-conjugating enzyme E2 H-like	PF00179	Cflo_N_g5421t1	LIM and senescent cell antigen-like-containing domain protein 2	PF00412
Cflo_N_g13882t1	Phenylalanine hydroxylase	PF01842	Cflo_N_g7210t1	B9 domain-containing protein 1	PF07162
Cflo_N_g4709t1	Dynactin subunit 5	PF00132	Cflo_N_g10435t1	rRNA-processing protein UTP23-like protein	PF04900
Cflo_N_g12154t1	RIB43A-like with coiled-coils protein 2	PF05914	Cflo_N_g8744t1	40S ribosomal protein S3	PF07650
Cflo_N_g2034t1	Uricase	PF01014	Cflo_N_g2857t1	Cuticle protein 18.6, isoform A	PF00379
Cflo_N_g8492t1	Protein YIF1B	PF03878	Cflo_N_g4509t1	CCR4-NOT transcription complex subunit 6-like-B	PF04893
Cflo_N_g9213t1	Coiled-coil domain-containing protein 85A	PF10226	Cflo_N_g7365t1	Cyclin-C	PF00134
Cflo_N_g9761t1	DNA-directed RNA polymerase I subunit RPA49	PF06870	Cflo_N_g13703t1	Eukaryotic translation initiation factor 3 subunit B	PF00076
Cflo_N_g1863t1	dopamine N-acetyltransferase-like	PF00583	Cflo_N_g13703t1	Eukaryotic translation initiation factor 3 subunit B	PF00076
Cflo_N_g13997t1	regulating synaptic membrane exocytosis protein 1-like isoform X3	PF00595	Cflo_N_g384t1	7tm_3 domain containing protein	PF00003
Cflo_N_g1875t1	Phospholipid scramblase 2	PF03803	Cflo_N_g9217t1	Syntaxin-16	PF00804
Cflo_N_g4985t2	homeobox protein abdominal-B isoform X2	PF00046	Cflo_N_g6906t2	Exostosin-1	PF01607
Cflo_N_g13774t1	Longitudinals lacking protein, isoforms A/B/D/L	PF00096	Cflo_N_g6522t1	zinc finger protein 846-like	PF07776
Cflo_N_g4698t1	Elongation factor Tu	PF00009	Cflo_N_g23t1	Cyclin-K, putative	PF00134
Cflo_N_g10857t1	Pyrroline-5-carboxylate reductase	PF03807	Cflo_N_g23t1	Cyclin-K, putative	PF00134
Cflo_N_g3981t1	Eukaryotic translation initiation factor 3 subunit F	PF01398	Cflo_N_g1463t1	Eukaryotic translation initiation factor 3 subunit M	PF01399
Cflo_N_g6579t1	26S protease regulatory subunit 8	PF00004	Cflo_N_g6161t1	Pre-mRNA-splicing factor SPF27	PF05700
Cflo_N_g4157t1	Rabenosyn-5	PF11464	Cflo_N_g8936t1	Rab-like protein 3	PF00071
Cflo_N_g13882t1	Phenylalanine hydroxylase	PF01842	Cflo_N_g4330t1	Negative elongation factor E	PF00076
Cflo_N_g1746t1	Protein SEC13-like protein	PF00400	Cflo_N_g12410t1	Inositol polyphosphate multikinase	PF03770
Cflo_N_g5728t1	Adenylyltransferase and sulfurtransferase MOCS3	PF00899	Cflo_N_g12787t1	T-cell leukemia homeobox protein 3-like	PF00046
Cflo_N_g8700t1	Histone acetyltransferase Tip60	PF01853	Cflo_N_g12787t1	T-cell leukemia homeobox protein 3-like	PF00046
Cflo_N_g2196t1	WD repeat-containing protein 22	PF00400	Cflo_N_g11750t1	Dynein light chain Tctex-type	PF03645
Cflo_N_g787t1	Cuticle protein 19	PF00379	Cflo_N_g11489t1	Cleavage stimulation factor 64 kDa subunit	PF00076
Cflo_N_g12244t1	Eukaryotic translation initiation factor 3 subunit J	PF08597	Cflo_N_g5947t1	Vacuolar protein-sorting-associated protein 36	PF04157
Cflo_N_g6090t1	Coiled-coil domain-containing protein 94	PF04502	Cflo_N_g2097t1	Putative E3 ubiquitin-protein ligase UBR7	PF02207
Cflo_N_g2598t1	UPF0368 protein Cxorf26 homolog	PF04669	Cflo_N_g1105t1	Ankyrin repeat and MYND domain-containing protein 2	PF01753
Cflo_N_g15212t1	Calcium-transporting ATPase type 2C member 1	PF00690	Cflo_N_g14551t1	Adenylosuccinate synthetase	PF00709
Cflo_N_g12244t1	Eukaryotic translation initiation factor 3 subunit J	PF08597	Cflo_N_g6315t1	Somatostatin receptor type 1	PF00001
Cflo_N_g105t1	Replication protein A 32 kDa subunit	PF01336	Cflo_N_g5728t1	Adenylyltransferase and sulfurtransferase MOCS3	PF00899
Cflo_N_g8521t1	Ubiquitin-conjugating enzyme E2-24 kDa	PF00179	Cflo_N_g7092t1	AAEL005513-PA	PF03165
Cflo_N_g4056t1	phosrestin-1-like	PF00339	Cflo_N_g7632t1	GPN-loop GTPase 2	PF03029
Cflo_N_g1641t1	aminoacylase-1-like	PF01546	Cflo_N_g8803t1	Zinc carboxypeptidase A 1	PF02244
Cflo_N_g9812t1	aminoacylase-1-like	PF01546	Cflo_N_g8803t1	Zinc carboxypeptidase A 1	PF02244
Cflo_N_g14178t1	26S proteasome regulatory ATPase subunit 10B	PF00004	Cflo_N_g13869t1	Serine/threonine-protein phosphatase 2A catalytic subunit alpha isoform	PF00560
Cflo_N_g12500t1	GK25335	PF01221	Cflo_N_g916t1	FGFR1 oncogene partner 2-like protein	PF05769
Cflo_N_g11810t1	Vacuolar protein sorting-associating protein 4A	PF04212	Cflo_N_g5709t1	Vacuolar protein sorting-associated protein VTA1-like protein	PF04652
Cflo_N_g2053t1	Centaurin-gamma-1A	PF08477	Cflo_N_g9758t1	tRNA selenocysteine-associated protein 1	PF00076
Cflo_N_g14623t1	small glutamine-rich tetratricopeptide repeat-containing protein alpha-like	PF00515	Cflo_N_g4563t1	Peptidyl-prolyl cis-trans isomerase	PF00160
Cflo_N_g2961t1	Macrophage mannose receptor 1	PF00059	Cflo_N_g13103t1	Proteasome subunit beta type	PF00227
Cflo_N_g1126t1	Mediator of RNA polymerase II transcription subunit 22	PF06179	Cflo_N_g13210t1	GTP:AMP phosphotransferase mitochondrial	PF00406
Cflo_N_g8985t1	Geranylgeranyl transferase type-2 subunit beta	PF00432	Cflo_N_g12538t1	NADH dehydrogenase [ubiquinone] flavoprotein 2, mitochondrial	PF01257
Cflo_N_g4466t1	Paired box protein Pax-6	PF00292	Cflo_N_g8744t1	40S ribosomal protein S3	PF07650
Cflo_N_g4466t2	Paired box protein Pax-6	PF00292	Cflo_N_g8744t1	40S ribosomal protein S3	PF07650
Cflo_N_g6407t1	Protein ariadne-2	PF01485	Cflo_N_g8744t1	40S ribosomal protein S3	PF07650
Cflo_N_g6407t2	Protein ariadne-2	PF01485	Cflo_N_g8744t1	40S ribosomal protein S3	PF07650
Cflo_N_g6407t3	Protein ariadne-2	PF01485	Cflo_N_g8744t1	40S ribosomal protein S3	PF07650
Cflo_N_g3048t1	ras-GEF domain-containing family member 1B-like	PF00618	Cflo_N_g12652t1	Proteasome subunit alpha type-4	PF00227
Cflo_N_g12534t1	Programmed cell death protein 2	PF01753	Cflo_N_g2046t1	40S ribosomal protein S2	PF00333
Cflo_N_g3719t1	EF-hand domain-containing family member C2	PF06565	Cflo_N_g13118t1	Proteasome subunit beta type	PF00227
Cflo_N_g9850t1	Ligand-binding domain of nuclear hormone receptor	PF00105	Cflo_N_g1431t1	Synaptosomal-associated protein 29	PF05739
Cflo_N_g6640t2	Delta(3,5)-Delta(2,4)-dienoyl-CoA isomerase, mitochondrial	PF00378	Cflo_N_g6640t1	Delta(3,5)-Delta(2,4)-dienoyl-CoA isomerase, mitochondrial	PF00378
Cflo_N_g5692t1	26S protease regulatory subunit 4	PF00004	Cflo_N_g12105t1	Actin, cytoplasmic 1	PF00022
Cflo_N_g5692t1	26S protease regulatory subunit 4	PF00004	Cflo_N_g12107t1	Actin-2	PF00022
Cflo_N_g5692t1	26S protease regulatory subunit 4	PF00004	Cflo_N_g12106t1	Actin-2	PF00022
Cflo_N_g14768t1	Transcription elongation factor B polypeptide 3	PF08711	Cflo_N_g635t1	Peptidyl-alpha-hydroxyglycine alpha-amidating lyase 2	PF01436
Cflo_N_g14768t1	Transcription elongation factor B polypeptide 3	PF08711	Cflo_N_g635t2	Peptidyl-alpha-hydroxyglycine alpha-amidating lyase 2	PF01436
Cflo_N_g7309t1	Kelch-like protein 5	PF00651	Cflo_N_g15021t1	Alpha-N-acetylgalactosaminidase	PF00307
Cflo_N_g2097t1	Putative E3 ubiquitin-protein ligase UBR7	PF02207	Cflo_N_g3509t1	protein odd-skipped-like	PF00096
Cflo_N_g6579t1	26S protease regulatory subunit 8	PF00004	Cflo_N_g3509t1	protein odd-skipped-like	PF00096
Cflo_N_g3048t1	ras-GEF domain-containing family member 1B-like	PF00618	Cflo_N_g5101t1	Na(+)/H(+) exchange regulatory cofactor NHE-RF2-like	PF00595
Cflo_N_g9078t2	Putative ATP-dependent RNA helicase DDX5	PF00271	Cflo_N_g12787t1	T-cell leukemia homeobox protein 3-like	PF00046
Cflo_N_g9078t1	Probable ATP-dependent RNA helicase DDX5	PF00271	Cflo_N_g12787t1	T-cell leukemia homeobox protein 3-like	PF00046
Cflo_N_g3048t1	ras-GEF domain-containing family member 1B-like	PF00618	Cflo_N_g5445t1	Eukaryotic translation initiation factor 2 subunit 2	PF01873
Cflo_N_g3048t1	ras-GEF domain-containing family member 1B-like	PF00618	Cflo_N_g4064t1	Replication factor C subunit 3	PF03215
Cflo_N_g294t2	calcium/calmodulin-dependent protein kinase II isoform X8	PF00069	Cflo_N_g9758t1	tRNA selenocysteine-associated protein 1	PF00076
Cflo_N_g3174t1	Cation transport regulator-like protein 1	PF04752	Cflo_N_g996t1	Protein fem-1-like protein B	PF00023
Cflo_N_g6110t1	N6-adenosine-methyltransferase 70 kDa subunit-like	PF05063	Cflo_N_g6926t1	Methyltransferase-like protein 14-like protein	PF05063
Cflo_N_g6579t1	26S protease regulatory subunit 8	PF00004	Cflo_N_g11207t1	Actin-related protein 6	PF00022
Cflo_N_g2172t1	Cytosolic endo-beta-N-acetylglucosaminidase	PF03644	Cflo_N_g11207t1	Actin-related protein 6	PF00022
Cflo_N_g5939t2	Nuclear transcription factor Y subunit alpha	PF02045	Cflo_N_g5939t1	Nuclear transcription factor Y subunit alpha	PF02045
Cflo_N_g540t1	Moesin/ezrin/radixin-like protein 1	PF00373	Cflo_N_g1641t1	aminoacylase-1-like	PF01546
Cflo_N_g540t1	Moesin/ezrin/radixin-like protein 1	PF00373	Cflo_N_g9812t1	aminoacylase-1-like	PF01546
Cflo_N_g3787t1	PRKCA-binding protein	PF06456	Cflo_N_g9699t1	Islet cell autoantigen 1	PF06456
Cflo_N_g3787t1	PRKCA-binding protein	PF06456	Cflo_N_g9699t2	Islet cell autoantigen 1	PF06456
Cflo_N_g12547t1	Zinc finger CCCH domain-containing protein 15-like protein	PF00642	Cflo_N_g11153t1	TLD domain-containing protein KIAA1609 homolog	PF07534
Cflo_N_g687t1	Muscle LIM protein	PF00412	Cflo_N_g5421t1	LIM and senescent cell antigen-like-containing domain protein 2	PF00412
Cflo_N_g6468t1	Eukaryotic translation initiation factor 2-alpha kinase 1	PF00069	Cflo_N_g10272t1	PGRP-LC	PF01510
Cflo_N_g11875t1	Transcription initiation factor IIA subunit 2	PF02268	Cflo_N_g1816t2	Transcription initiation factor IIA subunit 1	PF03153
Cflo_N_g7191t1	Putative pyruvate dehydrogenase E1 component subunit alpha, mitochondrial	PF00676	Cflo_N_g8383t1	Pyruvate dehydrogenase E1 component subunit beta, mitochondrial	PF02779
Cflo_N_g12500t1	GK25335	PF01221	Cflo_N_g14790t1	basic-leucine zipper transcription factor A isoformX2	PF02017
Cflo_N_g3980t1	Actin-related protein 10	PF00022	Cflo_N_g7888t1	Protein kinase 2	PF00069
Cflo_N_g6579t1	26S protease regulatory subunit 8	PF00004	Cflo_N_g14220t1	Steroid hormone receptor ERR2	PF00105
Cflo_N_g6579t1	26S protease regulatory subunit 8	PF00004	Cflo_N_g14220t2	Steroid hormone receptor ERR2	PF00105
Cflo_N_g6110t1	N6-adenosine-methyltransferase 70 kDa subunit-like	PF05063	Cflo_N_g12800t1	Protein msta, isoform B	PF00856
Cflo_N_g1074t1	Importin subunit alpha	PF01749	Cflo_N_g6407t1	Protein ariadne-2	PF01485
Cflo_N_g1074t1	Importin subunit alpha	PF01749	Cflo_N_g6407t2	Protein ariadne-2	PF01485
Cflo_N_g1074t1	Importin subunit alpha	PF01749	Cflo_N_g6407t3	Protein ariadne-2	PF01485
Cflo_N_g11838t1	SWI/SNF-related matrix-associated actin-dependent regulator of chromatin subfamily B member 1	PF04855	Cflo_N_g1490t1	SWI/SNF-related matrix-associated actin-dependent regulator of chromatin subfamily D member 1	PF02201
Cflo_N_g5068t1	Krueppel-like factor 11-like	PF00096	Cflo_N_g1490t1	SWI/SNF-related matrix-associated actin-dependent regulator of chromatin subfamily D member 1	PF02201
Cflo_N_g13898t1	Proteasome maturation protein	PF05348	Cflo_N_g635t1	Peptidyl-alpha-hydroxyglycine alpha-amidating lyase 2	PF01436
Cflo_N_g13898t1	Proteasome maturation protein	PF05348	Cflo_N_g635t2	Peptidyl-alpha-hydroxyglycine alpha-amidating lyase 2	PF01436
Cflo_N_g7329t1	RNA-binding protein Nova-1	PF00013	Cflo_N_g2597t1	Poly(RC)-binding protein 3	PF00013
Cflo_N_g3132t1	Protein LTV1-like protein	PF04180	Cflo_N_g6684t1	LON peptidase N-terminal domain and RING finger protein 3-like isoform X1	PF00097
Cflo_N_g8985t1	Geranylgeranyl transferase type-2 subunit beta	PF00432	Cflo_N_g5939t1	Nuclear transcription factor Y subunit alpha	PF02045
Cflo_N_g8985t1	Geranylgeranyl transferase type-2 subunit beta	PF00432	Cflo_N_g5939t2	Nuclear transcription factor Y subunit alpha	PF02045
Cflo_N_g8745t1	Protein Kr-h2	PF03661	Cflo_N_g12923t1	putative neutral sphingomyelinase-like	PF03372
Cflo_N_g8745t1	Protein Kr-h2	PF03661	Cflo_N_g12923t2	putative neutral sphingomyelinase-like	PF03372
Cflo_N_g6468t1	Eukaryotic translation initiation factor 2-alpha kinase 1	PF00069	Cflo_N_g13536t1	Protein PSR	PF02373
Cflo_N_g6904t1	Serine/threonine-protein kinase 3	PF00069	Cflo_N_g1509t1	Protein salvador-like protein 1	PF00397
Cflo_N_g6904t2	Serine/threonine-protein kinase 3	PF00069	Cflo_N_g1509t1	Protein salvador-like protein 1	PF00397
Cflo_N_g11164t1	Mannose-1-phosphate guanyltransferase beta	PF00483	Cflo_N_g13172t1	Mannose-1-phosphate guanyltransferase alpha	PF00483
Cflo_N_g7520t1	T-complex protein 11-like protein 1	PF05794	Cflo_N_g61t1	Tubulin gamma chain	PF00091
Cflo_N_g11531t1	Sorting nexin-6	PF00787	Cflo_N_g7511t1	Sorting nexin-2	PF09325
Cflo_N_g11531t2	Sorting nexin-6	PF00787	Cflo_N_g7511t1	Sorting nexin-2	PF09325
Cflo_N_g11489t1	Cleavage stimulation factor 64 kDa subunit	PF00076	Cflo_N_g7877t1	Juvenile hormone epoxide hydrolase 1	PF06441
Cflo_N_g9213t1	Coiled-coil domain-containing protein 85A	PF10226	Cflo_N_g14296t1	protein escargot-like	PF00096
Cflo_N_g2340t1	Protein lethal(2)essential for life	PF00011	Cflo_N_g584t1	Pyridine nucleotide-disulfide oxidoreductase domain-containing protein 1	PF07992
Cflo_N_g6522t1	zinc finger protein 846-like	PF07776	Cflo_N_g821t1	Polymerase delta-interacting protein 3	PF00076
Cflo_N_g5427t1	AAEL003701-PA	PF00651	Cflo_N_g821t1	Polymerase delta-interacting protein 3	PF00076
Cflo_N_g1063t1	T-cell acute lymphocytic leukemia protein 1	PF00010	Cflo_N_g7203t1	Protein 60A	PF00688
Cflo_N_g11127t2	serine/threonine-protein kinase MARK2-like	PF00069	Cflo_N_g9415t1	DNA-binding protein Ets97D	PF02198
Cflo_N_g4980t1	tektin-4-like	PF03148	Cflo_N_g14296t1	protein escargot-like	PF00096
Cflo_N_g5533t1	Cell division protein kinase 6	PF00069	Cflo_N_g7840t1	G1/S-specific cyclin-D3	PF00134
Cflo_N_g4466t1	Paired box protein Pax-6	PF00292	Cflo_N_g1074t1	Importin subunit alpha	PF01749
Cflo_N_g4466t2	Paired box protein Pax-6	PF00292	Cflo_N_g1074t1	Importin subunit alpha	PF01749
Cflo_N_g3048t1	ras-GEF domain-containing family member 1B-like	PF00618	Cflo_N_g231t2	Aspartyl-tRNA synthetase, cytoplasmic	PF00152
Cflo_N_g3315t1	Conserved oligomeric Golgi complex subunit 6; Short=COG complex subunit 6; AltName: Full=Component of oligomeric Golgi complex 6	PF06419	Cflo_N_g1490t1	SWI/SNF-related matrix-associated actin-dependent regulator of chromatin subfamily D member 1	PF02201
Cflo_N_g15012t1	DNA-directed RNA polymerases I, II, and III subunit RPABC5-like isoform X1	PF01194	Cflo_N_g1490t1	SWI/SNF-related matrix-associated actin-dependent regulator of chromatin subfamily D member 1	PF02201
Cflo_N_g825t1	4-hydroxyphenylpyruvate dioxygenase	PF00903	Cflo_N_g1219t1	Cytochrome P450 9e2	PF00067
Cflo_N_g3858t1	PTB domain-containing engulfment adapter protein 1	PF00640	Cflo_N_g1219t1	Cytochrome P450 9e2	PF00067
Cflo_N_g8809t1	Disks large-associated protein 4	PF03359	Cflo_N_g6118t3	Adenosylhomocysteinase	PF05221
Cflo_N_g5728t1	Adenylyltransferase and sulfurtransferase MOCS3	PF00899	Cflo_N_g5783t1	Importin subunit alpha	PF01749
Cflo_N_g9512t2	Kinesin light chain 1	PF09311	Cflo_N_g9512t1	Kinesin light chain 1	PF09311
Cflo_N_g6457t2	Formin-binding protein 1-like	PF00611	Cflo_N_g6431t1	Wiskott-Aldrich syndrome protein	PF00568
Cflo_N_g1574t1	Polymerase delta-interacting protein 2	PF04379	Cflo_N_g872t1	ATP-dependent Clp protease ATP-binding subunit clpX-like, mitochondrial	PF07724
Cflo_N_g5692t1	26S protease regulatory subunit 4	PF00004	Cflo_N_g6202t2	RING and PHD-finger domain-containing protein KIAA1542	PF00628
Cflo_N_g8985t1	Geranylgeranyl transferase type-2 subunit beta	PF00432	Cflo_N_g10110t1	Phosphoacetylglucosamine mutase	PF02878
Cflo_N_g10808t1	Zinc finger protein 330-like protein	PF06524	Cflo_N_g233t1	Synaptotagmin-14	PF00168
Cflo_N_g15067t1	Corepressor interacting with RBPJ 1	PF10197	Cflo_N_g8161t1	RNA-binding protein 39	PF00076
Cflo_N_g13638t1	Zinc finger CCCH-type with G patch domain-containing protein	PF01585	Cflo_N_g2477t1	U4/U6 small nuclear ribonucleoprotein Prp3	PF08572
Cflo_N_g4466t1	Paired box protein Pax-6	PF00292	Cflo_N_g4431t1	transketolase-like protein 2-like isoform 3	PF00456
Cflo_N_g4466t2	Paired box protein Pax-6	PF00292	Cflo_N_g4431t1	transketolase-like protein 2-like isoform 3	PF00456
Cflo_N_g4466t1	Paired box protein Pax-6	PF00292	Cflo_N_g10748t1	Rap1 GTPase-GDP dissociation stimulator 1-B	PF00514
Cflo_N_g4466t2	Paired box protein Pax-6	PF00292	Cflo_N_g10748t1	Rap1 GTPase-GDP dissociation stimulator 1-B	PF00514
Cflo_N_g9647t1	STIP1-like proteiny and U box-containing protein 1	PF07719	Cflo_N_g9698t1	Heat shock 70 kDa protein cognate 4	PF00012
Cflo_N_g12905t1	Biogenesis of lysosome-related organelles complex 1 subunit 1	PF06320	Cflo_N_g12500t1	GK25335	PF01221
Cflo_N_g2136t1	U6 snRNA-associated Sm-like protein LSm6	PF01423	Cflo_N_g1531t1	U6 snRNA-associated Sm-like protein LSm5	PF01423
Cflo_N_g13038t1	U6 snRNA-associated Sm-like protein LSm8	PF01423	Cflo_N_g3937t1	U6 snRNA-associated Sm-like protein LSm2	PF01423
Cflo_N_g10951t1	Vacuolar protein sorting-associated protein 52-like protein	PF04129	Cflo_N_g9308t2	Synaptic vesicle 2-related protein	PF00083
Cflo_N_g4466t1	Paired box protein Pax-6	PF00292	Cflo_N_g13650t1	Putative phenylalanyl-tRNA synthetase alpha chain	PF01409
Cflo_N_g4466t2	Paired box protein Pax-6	PF00292	Cflo_N_g13650t1	Putative phenylalanyl-tRNA synthetase alpha chain	PF01409
Cflo_N_g4840t1	Longitudinals lacking protein-like	PF00651	Cflo_N_g4156t2	Protein bric-a-brac 1	PF00651
Cflo_N_g10427t1	Bromodomain adjacent to zinc finger domain protein 2B	PF04218	Cflo_N_g13816t1	DNA ligase	PF00645
Cflo_N_g10427t2	Bromodomain adjacent to zinc finger domain protein 2B	PF04218	Cflo_N_g13816t1	DNA ligase	PF00645
Cflo_N_g10427t3	bromodomain adjacent to zinc finger domain protein 2B isoform X2	PF04218	Cflo_N_g13816t1	DNA ligase	PF00645
Cflo_N_g4466t1	Paired box protein Pax-6	PF00292	Cflo_N_g13035t1	Signal transducer and activator of transcription	PF01017
Cflo_N_g4466t2	Paired box protein Pax-6	PF00292	Cflo_N_g13035t1	Signal transducer and activator of transcription	PF01017
Cflo_N_g1718t1	Fatty acid 2-hydroxylase	PF00173	Cflo_N_g1484t1	neurotactin-like	PF00135
Cflo_N_g6407t1	Protein ariadne-2	PF01485	Cflo_N_g8997t1	Vacuolar protein sorting-associated protein 53-like protein	PF04100
Cflo_N_g6407t2	Protein ariadne-2	PF01485	Cflo_N_g8997t1	Vacuolar protein sorting-associated protein 53-like protein	PF04100
Cflo_N_g6407t3	Protein ariadne-2	PF01485	Cflo_N_g8997t1	Vacuolar protein sorting-associated protein 53-like protein	PF04100
Cflo_N_g6407t1	Protein ariadne-2	PF01485	Cflo_N_g8997t2	Vacuolar protein sorting-associated protein 53-like protein	PF04100
Cflo_N_g6407t2	Protein ariadne-2	PF01485	Cflo_N_g8997t2	Vacuolar protein sorting-associated protein 53-like protein	PF04100
Cflo_N_g6407t3	Protein ariadne-2	PF01485	Cflo_N_g8997t2	Vacuolar protein sorting-associated protein 53-like protein	PF04100
Cflo_N_g4466t1	Paired box protein Pax-6	PF00292	Cflo_N_g15351t1	Putative leucyl-tRNA synthetase, mitochondrial	PF09334
Cflo_N_g4466t2	Paired box protein Pax-6	PF00292	Cflo_N_g15351t1	Putative leucyl-tRNA synthetase, mitochondrial	PF09334
Cflo_N_g3048t1	ras-GEF domain-containing family member 1B-like	PF00618	Cflo_N_g4374t1	Protein FAM40A	PF07923
Cflo_N_g4466t1	Paired box protein Pax-6	PF00292	Cflo_N_g3265t1	importin-13-like	PF03810
Cflo_N_g4466t2	Paired box protein Pax-6	PF00292	Cflo_N_g3265t1	importin-13-like	PF03810
Cflo_N_g4466t1	Paired box protein Pax-6	PF00292	Cflo_N_g3188t1	Protein shuttle craft	PF01424
Cflo_N_g4466t2	Paired box protein Pax-6	PF00292	Cflo_N_g3188t1	Protein shuttle craft	PF01424
Cflo_N_g6634t1	hemicentin-1 isoform X1	PF07679	Cflo_N_g9454t1	protein argonaute 14-like	PF03103
Cflo_N_g2961t1	Macrophage mannose receptor 1	PF00059	Cflo_N_g9454t1	protein argonaute 14-like	PF03103
Cflo_N_g7782t2	Ubiquitin-conjugating enzyme E2-17 kDa	PF00179	Cflo_N_g3544t1	E3 ubiquitin-protein ligase RNF25	PF05773
Cflo_N_g3697t1	pfam00788, RA, Ras association (RalGDS/AF-6) domain	PF00788	Cflo_N_g12648t1	Microspherule protein 1	PF00498
Cflo_N_g766t1	zinc finger protein 484-like isoform X1	PF07776	Cflo_N_g9323t1	zinc finger protein 226-like	PF00096
Cflo_N_g12905t1	Biogenesis of lysosome-related organelles complex 1 subunit 1	PF06320	Cflo_N_g12285t1	Myotubularin-related protein 9	PF06602
Cflo_N_g11193t1	Coiled-coil domain-containing protein 49	PF10197	Cflo_N_g8161t1	RNA-binding protein 39	PF00076
Cflo_N_g13882t1	Phenylalanine hydroxylase	PF00351	Cflo_N_g2445t1	leishmanolysin-like peptidase-like	PF01457
Cflo_N_g5623t1	Peroxiredoxin 1	PF00578	Cflo_N_g2055t1	DNA repair protein XRCC1	PF01834
Cflo_N_g12500t1	GK25335	PF01221	Cflo_N_g766t1	zinc finger protein 484-like isoform X1	PF07776
Cflo_N_g1178t2	Tyrosine-protein kinase Src42A	PF00018	Cflo_N_g9589t1	Docking protein 2	PF00169
Cflo_N_g1178t1	Tyrosine-protein kinase Src42A	PF00018	Cflo_N_g9589t1	Docking protein 2	PF00169
Cflo_N_g13882t1	Phenylalanine hydroxylase	PF01842	Cflo_N_g4431t1	transketolase-like protein 2-like isoform 3	PF00456
Cflo_N_g12986t1	DNA polymerase epsilon subunit 2	PF04042	Cflo_N_g3247t1	merlin-like	PF00373
Cflo_N_g1405t1	CUG-BP-and ETR-3-like factor 2	PF00076	Cflo_N_g3247t1	merlin-like	PF00373
Cflo_N_g9844t1	RNA-binding protein 1	PF00076	Cflo_N_g9175t2	Luc7-like protein 3	PF03194
Cflo_N_g2211t3	LIM domain-binding protein 2-like isoform X3	PF01803	Cflo_N_g1160t2	protein apterous-like	PF00412
Cflo_N_g2211t3	LIM domain-binding protein 2-like isoform X3	PF01803	Cflo_N_g12660t1	tektin-1-like	PF03148
Cflo_N_g8415t1	Homeotic protein ocelliless	PF00046	Cflo_N_g2697t2	Cryptochrome-1	PF00875
Cflo_N_g11148t1	Zinc finger protein ubi-d4	PF00628	Cflo_N_g2301t1	Zinc finger protein 62	PF07776
Cflo_N_g4840t1	Longitudinals lacking protein-like	PF00651	Cflo_N_g918t1	Protein tramtrack, alpha isoform	PF00651
Cflo_N_g10525t1	Arf-GAP domain and FG repeats-containing protein 1	PF01412	Cflo_N_g3705t1	Protein abrupt	PF00651
Cflo_N_g10525t1	Arf-GAP domain and FG repeats-containing protein 1	PF01412	Cflo_N_g3705t2	Protein abrupt	PF00651
Cflo_N_g9078t2	Putative ATP-dependent RNA helicase DDX5	PF00270	Cflo_N_g11225t1	Exocyst complex component 2	PF01833
Cflo_N_g9078t1	Probable ATP-dependent RNA helicase DDX5	PF00270	Cflo_N_g11225t1	Exocyst complex component 2	PF01833
Cflo_N_g6920t1	stress-activated protein kinase JNK	PF00069	Cflo_N_g7626t1	Zinc finger protein 160	PF07776
Cflo_N_g11713t1	Exocyst complex component 7	PF03081	Cflo_N_g7843t1	Coiled-coil domain-containing protein 22-like protein	PF05667
Cflo_N_g1641t1	aminoacylase-1-like	PF01546	Cflo_N_g1454t1	Maltase 1	PF00128
Cflo_N_g9812t1	aminoacylase-1-like	PF01546	Cflo_N_g1454t1	Maltase 1	PF00128
Cflo_N_g5783t1	Importin subunit alpha	PF01749	Cflo_N_g7653t1	Nucleoporin 50 kDa	PF08911
Cflo_N_g9217t1	Syntaxin-16	PF00804	Cflo_N_g1817t1	Vacuolar protein sorting-associated protein 45	PF00995
Cflo_N_g12338t1	Hsp90 co-chaperone Cdc37	PF03234	Cflo_N_g4882t2	MAGUK p55 subfamily member 2	PF00595
Cflo_N_g9217t1	Syntaxin-16	PF00804	Cflo_N_g12648t1	Microspherule protein 1	PF00498
Cflo_N_g5726t2	U6 snRNA-associated Sm-like protein LSm7	PF01423	Cflo_N_g575t1	Small nuclear ribonucleoprotein Sm D3	PF01423
Cflo_N_g425t1	Eukaryotic peptide chain release factor subunit 1	PF03463	Cflo_N_g2380t1	synapse-associated protein of 47 kDa-like	PF03909
Cflo_N_g425t2	Eukaryotic peptide chain release factor subunit 1	PF03463	Cflo_N_g2380t1	synapse-associated protein of 47 kDa-like	PF03909
Cflo_N_g8415t1	Homeotic protein ocelliless	PF00046	Cflo_N_g8357t2	Protein lap4	PF00595
Cflo_N_g12730t1	pyrimidine-specific ribonucleoside hydrolase rihA-like	PF01156	Cflo_N_g8357t2	Protein lap4	PF00595
Cflo_N_g13647t2	Serpin I2	PF00079	Cflo_N_g4759t1	Nucleolar GTP-binding protein 1	PF06858
Cflo_N_g7854t1	Filamin-A	PF00307	Cflo_N_g14315t1	GATA-binding factor A	PF00320
Cflo_N_g11489t1	Cleavage stimulation factor 64 kDa subunit	PF00076	Cflo_N_g1318t1	Protein suppressor of forked	PF05843
Cflo_N_g14768t1	Transcription elongation factor B polypeptide 3	PF08711	Cflo_N_g11910t1	Rho GTPase-activating protein 17	PF03114
Cflo_N_g14549t1	COP9 signalosome complex subunit 1	PF01399	Cflo_N_g13035t1	Signal transducer and activator of transcription	PF01017
Cflo_N_g177t1	protein tramtrack, alpha isoform-like isoform 2	PF00651	Cflo_N_g13035t1	Signal transducer and activator of transcription	PF00017
Cflo_N_g177t2	Protein tramtrack, alpha isoform	PF00651	Cflo_N_g13035t1	Signal transducer and activator of transcription	PF00017
Cflo_N_g1074t1	Importin subunit alpha	PF01749	Cflo_N_g1258t1	Ras association domain-containing protein 2	PF00412
Cflo_N_g4466t1	Paired box protein Pax-6	PF00292	Cflo_N_g12941t2	DmX-like protein 1	PF00400
Cflo_N_g4466t2	Paired box protein Pax-6	PF00292	Cflo_N_g12941t2	DmX-like protein 1	PF00400
Cflo_N_g6431t1	Wiskott-Aldrich syndrome protein	PF00568	Cflo_N_g14990t3	Homeobox protein cut	PF00046
Cflo_N_g8985t1	Geranylgeranyl transferase type-2 subunit beta	PF00432	Cflo_N_g9098t2	Retinal homeobox protein Rx3	PF00046
Cflo_N_g5385t1	cAMP-dependent protein kinase type I regulatory subunit	PF02197	Cflo_N_g5194t1	ATP synthase subunit epsilon, mitochondrial-like isoform 2	PF04627
Cflo_N_g5726t2	U6 snRNA-associated Sm-like protein LSm7	PF01423	Cflo_N_g1531t1	U6 snRNA-associated Sm-like protein LSm5	PF01423
Cflo_N_g12788t1	U6 snRNA-associated Sm-like protein LSm1	PF01423	Cflo_N_g3937t1	U6 snRNA-associated Sm-like protein LSm2	PF01423
Cflo_N_g5700t1	p21-activated protein kinase-interacting protein 1-like protein	PF00400	Cflo_N_g9823t1	Transmembrane protein C17orf28	PF00561
Cflo_N_g177t1	protein tramtrack, alpha isoform-like isoform 2	PF00651	Cflo_N_g9454t1	protein argonaute 14-like	PF03103
Cflo_N_g177t2	Protein tramtrack, alpha isoform	PF00651	Cflo_N_g9454t1	protein argonaute 14-like	PF03103
Cflo_N_g2053t1	Centaurin-gamma-1A	PF00169	Cflo_N_g9454t1	protein argonaute 14-like	PF03103
Cflo_N_g3315t1	Conserved oligomeric Golgi complex subunit 6; Short=COG complex subunit 6; AltName: Full=Component of oligomeric Golgi complex 6	PF06419	Cflo_N_g6333t1	DNA methyltransferase 1-associated protein 1	PF05499
Cflo_N_g5427t1	AAEL003701-PA	PF00651	Cflo_N_g12994t1	COP9 signalosome complex subunit 3	PF01399
Cflo_N_g383t1	Skeletal muscle and kidney-enriched inositol phosphatase	PF03372	Cflo_N_g3601t1	60S ribosomal protein L14	PF01929
Cflo_N_g12986t1	DNA polymerase epsilon subunit 2	PF04042	Cflo_N_g3786t1	60S acidic ribosomal protein P1	PF00428
Cflo_N_g14241t1	Protein yellow	PF03022	Cflo_N_g13898t1	Proteasome maturation protein	PF05348
Cflo_N_g8985t1	Geranylgeranyl transferase type-2 subunit beta	PF00432	Cflo_N_g7782t2	Ubiquitin-conjugating enzyme E2-17 kDa	PF00179
Cflo_N_g7364t1	General transcription factor IIH subunit 4	PF03849	Cflo_N_g1121t1	Mago nashi	PF02792
Cflo_N_g9698t1	Heat shock 70 kDa protein cognate 4	PF00012	Cflo_N_g4466t1	Paired box protein Pax-6	PF00292
Cflo_N_g9698t1	Heat shock 70 kDa protein cognate 4	PF00012	Cflo_N_g4466t2	Paired box protein Pax-6	PF00292
Cflo_N_g3787t1	PRKCA-binding protein	PF06456	Cflo_N_g2697t2	Cryptochrome-1	PF00875
Cflo_N_g12296t1	Double-strand break repair protein MRE11	PF00149	Cflo_N_g8415t1	Homeotic protein ocelliless	PF00046
Cflo_N_g9217t1	Syntaxin-16	PF00804	Cflo_N_g14428t1	Zinc finger protein 624	PF00096
Cflo_N_g6920t1	stress-activated protein kinase JNK	PF00069	Cflo_N_g6468t1	Eukaryotic translation initiation factor 2-alpha kinase 1	PF00069
Cflo_N_g3980t1	Actin-related protein 10	PF00022	Cflo_N_g11007t1	Cell division control protein 6-like protein	PF09079
Cflo_N_g1074t1	Importin subunit alpha	PF01749	Cflo_N_g11585t1	Photoreceptor-specific nuclear receptor	PF00105
Cflo_N_g177t1	protein tramtrack, alpha isoform-like isoform 2	PF00651	Cflo_N_g4840t1	Longitudinals lacking protein-like	PF00651
Cflo_N_g177t2	Protein tramtrack, alpha isoform	PF00651	Cflo_N_g4840t1	Longitudinals lacking protein-like	PF00651
Cflo_N_g4535t1	Scavenger mRNA-decapping enzyme DcpS	PF05652	Cflo_N_g11696t1	DNA-directed RNA polymerases I, II, and III subunit RPABC2	PF01192
Cflo_N_g5783t1	Importin subunit alpha	PF01749	Cflo_N_g13898t1	Proteasome maturation protein	PF05348
Cflo_N_g1816t2	Transcription initiation factor IIA subunit 1	PF03153	Cflo_N_g8916t1	Transcription initiation factor TFIID subunit 13	PF02269
Cflo_N_g14623t1	small glutamine-rich tetratricopeptide repeat-containing protein alpha-like	PF00515	Cflo_N_g11835t1	peptidyl-tRNA hydrolase 2, mitochondrial-like	PF01981
Cflo_N_g8916t1	Transcription initiation factor TFIID subunit 13	PF02269	Cflo_N_g10248t1	Transcription initiation factor TFIID subunit 11	PF04719
Cflo_N_g10951t1	Vacuolar protein sorting-associated protein 52-like protein	PF04129	Cflo_N_g6462t1	Small nuclear ribonucleoprotein-associated protein	PF01423
Cflo_N_g3048t1	ras-GEF domain-containing family member 1B-like	PF00618	Cflo_N_g6462t1	Small nuclear ribonucleoprotein-associated protein	PF01423
Cflo_N_g7364t1	General transcription factor IIH subunit 4	PF03849	Cflo_N_g2016t1	Glutathione S-transferase theta-1	PF00043
Cflo_N_g5545t1	Serine/threonine-protein kinase 36	PF00069	Cflo_N_g756t1	Serine/threonine-protein kinase RIO1	PF01163
Cflo_N_g5545t1	Serine/threonine-protein kinase 36	PF00069	Cflo_N_g11603t1	Oxysterol-binding protein	PF00169
Cflo_N_g5545t1	Serine/threonine-protein kinase 36	PF00069	Cflo_N_g1148t1	G-protein-signaling modulator 2	PF00515
Cflo_N_g5545t1	Serine/threonine-protein kinase 36	PF00069	Cflo_N_g3779t1	Formin-like protein 2	PF06371
Cflo_N_g2460t2	transcription factor collier-like	PF01833	Cflo_N_g9662t1	Even-skipped	PF00046
Cflo_N_g2460t2	transcription factor collier-like	PF01833	Cflo_N_g13903t1	Protein scalloped	PF01285
Cflo_N_g2460t2	transcription factor collier-like	PF01833	Cflo_N_g177t1	protein tramtrack, alpha isoform-like isoform 2	PF00651
Cflo_N_g2460t2	transcription factor collier-like	PF01833	Cflo_N_g177t2	Protein tramtrack, alpha isoform	PF00651
Cflo_N_g2460t2	transcription factor collier-like	PF01833	Cflo_N_g12552t1	Maternal protein tudor	PF00567
Cflo_N_g2460t2	transcription factor collier-like	PF01833	Cflo_N_g13802t1	Cysteine string protein	PF00226
Cflo_N_g2460t2	transcription factor collier-like	PF01833	Cflo_N_g5811t1	Probable ATP-dependent RNA helicase Dbp73D	PF00270
Cflo_N_g2460t2	transcription factor collier-like	PF01833	Cflo_N_g7338t1	Transcription initiation factor TFIID subunit 1	PF09247
Cflo_N_g2460t2	transcription factor collier-like	PF01833	Cflo_N_g9580t1	Peptidyl-prolyl cis-trans isomerase	PF00254
Cflo_N_g2460t2	transcription factor collier-like	PF01833	Cflo_N_g8853t2	nuclear receptor co-repressor 2, isoform CRA_b [Mus musculus]	PF00249
Cflo_N_g2460t2	transcription factor collier-like	PF01833	Cflo_N_g10506t1	Protein unc-119-like protein	PF05351
Cflo_N_g2460t2	transcription factor collier-like	PF01833	Cflo_N_g8438t1	Tankyrase-1	PF00023
Cflo_N_g2460t2	transcription factor collier-like	PF01833	Cflo_N_g8622t1	PAP-associated domain-containing protein 5	PF01909
Cflo_N_g2460t2	transcription factor collier-like	PF01833	Cflo_N_g10427t1	Bromodomain adjacent to zinc finger domain protein 2B	PF01429
Cflo_N_g2460t2	transcription factor collier-like	PF01833	Cflo_N_g10427t2	Bromodomain adjacent to zinc finger domain protein 2B	PF01429
Cflo_N_g2460t2	transcription factor collier-like	PF01833	Cflo_N_g10427t3	bromodomain adjacent to zinc finger domain protein 2B isoform X2	PF01429
Cflo_N_g2460t2	transcription factor collier-like	PF01833	Cflo_N_g4833t1	5-oxoprolinase	PF05378
Cflo_N_g2460t2	transcription factor collier-like	PF01833	Cflo_N_g6443t2	Microtubule-associated serine/threonine-protein kinase 4	PF08926
Cflo_N_g2460t2	transcription factor collier-like	PF01833	Cflo_N_g10127t1	Probable E3 ubiquitin-protein ligase TRIP12	PF02825
Cflo_N_g2460t2	transcription factor collier-like	PF01833	Cflo_N_g6202t2	RING and PHD-finger domain-containing protein KIAA1542	PF00628
Cflo_N_g2460t2	transcription factor collier-like	PF01833	Cflo_N_g4801t1	Transcriptional-regulating factor 1	PF01448
Cflo_N_g2460t2	transcription factor collier-like	PF01833	Cflo_N_g4801t2	Transcriptional-regulating factor 1	PF01448
Cflo_N_g2460t2	transcription factor collier-like	PF01833	Cflo_N_g6496t1	protein-methionine sulfoxide oxidase Mical-like	PF00412
Cflo_N_g1466t1	Bloom syndrome protein-like protein	PF00270	Cflo_N_g3305t1	Embryonic polarity protein dorsal	PF00554
Cflo_N_g1466t1	Bloom syndrome protein-like protein	PF00270	Cflo_N_g13631t1	Selenide, water dikinase	PF00586
Cflo_N_g1466t1	Bloom syndrome protein-like protein	PF00270	Cflo_N_g4930t1	Coatomer subunit gamma	PF01602
Cflo_N_g1466t1	Bloom syndrome protein-like protein	PF00270	Cflo_N_g13784t1	LIM domain kinase 1	PF00595
Cflo_N_g1466t1	Bloom syndrome protein-like protein	PF00270	Cflo_N_g14428t1	Zinc finger protein 624	PF00096
Cflo_N_g13040t1	DNA repair and recombination protein RAD54-like	PF00176	Cflo_N_g11720t1	Caspase-1	PF00656
Cflo_N_g13040t1	DNA repair and recombination protein RAD54-like	PF00176	Cflo_N_g13300t1	Protein GPR107	PF06814
Cflo_N_g13040t1	DNA repair and recombination protein RAD54-like	PF00176	Cflo_N_g7511t1	Sorting nexin-2	PF09325
Cflo_N_g13040t1	DNA repair and recombination protein RAD54-like	PF00176	Cflo_N_g13896t2	Vascular endothelial growth factor receptor 1	PF07679
Cflo_N_g13040t1	DNA repair and recombination protein RAD54-like	PF00176	Cflo_N_g1263t1	E3 ubiquitin-protein ligase HECTD1	PF07738
Cflo_N_g13040t1	DNA repair and recombination protein RAD54-like	PF00176	Cflo_N_g8423t1	RING1 and YY1-binding protein B	PF00641
Cflo_N_g13040t1	DNA repair and recombination protein RAD54-like	PF00176	Cflo_N_g3627t1	Ubiquitin carboxyl-terminal hydrolase	PF02148
Cflo_N_g3175t1	Delta-like protein	PF00008	Cflo_N_g5950t1	Centrosome-associated zinc finger protein	PF00651
Cflo_N_g3175t1	Delta-like protein	PF00008	Cflo_N_g9662t1	Even-skipped	PF00046
Cflo_N_g3175t1	Delta-like protein	PF00008	Cflo_N_g2782t1	Importin subunit beta-1	PF03810
Cflo_N_g3175t1	Delta-like protein	PF00008	Cflo_N_g177t1	protein tramtrack, alpha isoform-like isoform 2	PF00651
Cflo_N_g3175t1	Delta-like protein	PF00008	Cflo_N_g177t2	Protein tramtrack, alpha isoform	PF00651
Cflo_N_g3175t1	Delta-like protein	PF00008	Cflo_N_g7338t1	Transcription initiation factor TFIID subunit 1	PF09247
Cflo_N_g3175t1	Delta-like protein	PF00008	Cflo_N_g2088t1	triple functional domain protein-like	PF00435
Cflo_N_g3175t1	Delta-like protein	PF00008	Cflo_N_g7489t1	E3 ubiquitin-protein ligase MIB2	PF06701
Cflo_N_g3175t1	Delta-like protein	PF00008	Cflo_N_g6003t1	kelch-like ECH-associated protein 1-like isoform X2	PF00651
Cflo_N_g3175t1	Delta-like protein	PF00008	Cflo_N_g10828t1	Protein bric-a-brac 2	PF00651
Cflo_N_g3175t1	Delta-like protein	PF00008	Cflo_N_g13700t2	Brain-specific angiogenesis inhibitor 1-associated protein 2	PF00018
Cflo_N_g2596t1	Segment polarity protein dishevelled-like protein DVL-3	PF00778	Cflo_N_g177t1	protein tramtrack, alpha isoform-like isoform 2	PF00651
Cflo_N_g2596t2	Segment polarity protein dishevelled-like protein DVL-3	PF00778	Cflo_N_g177t1	protein tramtrack, alpha isoform-like isoform 2	PF00651
Cflo_N_g2596t1	Segment polarity protein dishevelled-like protein DVL-3	PF00778	Cflo_N_g177t2	Protein tramtrack, alpha isoform	PF00651
Cflo_N_g2596t2	Segment polarity protein dishevelled-like protein DVL-3	PF00778	Cflo_N_g177t2	Protein tramtrack, alpha isoform	PF00651
Cflo_N_g2596t1	Segment polarity protein dishevelled-like protein DVL-3	PF00778	Cflo_N_g3268t2	Chromodomain-helicase-DNA-binding protein Mi-2-like protein	PF08073
Cflo_N_g2596t2	Segment polarity protein dishevelled-like protein DVL-3	PF00778	Cflo_N_g3268t2	Chromodomain-helicase-DNA-binding protein Mi-2-like protein	PF08073
Cflo_N_g2596t1	Segment polarity protein dishevelled-like protein DVL-3	PF00778	Cflo_N_g13513t1	Transmembrane and TPR repeat-containing protein CG4050	PF08409
Cflo_N_g2596t2	Segment polarity protein dishevelled-like protein DVL-3	PF00778	Cflo_N_g13513t1	Transmembrane and TPR repeat-containing protein CG4050	PF08409
Cflo_N_g2596t1	Segment polarity protein dishevelled-like protein DVL-3	PF00778	Cflo_N_g947t1	Homeobox protein prophet of Pit-1	PF00046
Cflo_N_g2596t2	Segment polarity protein dishevelled-like protein DVL-3	PF00778	Cflo_N_g947t1	Homeobox protein prophet of Pit-1	PF00046
Cflo_N_g2596t1	Segment polarity protein dishevelled-like protein DVL-3	PF00778	Cflo_N_g6496t1	protein-methionine sulfoxide oxidase Mical-like	PF00412
Cflo_N_g2596t2	Segment polarity protein dishevelled-like protein DVL-3	PF00778	Cflo_N_g6496t1	protein-methionine sulfoxide oxidase Mical-like	PF00412
Cflo_N_g5545t1	Serine/threonine-protein kinase 36	PF00069	Cflo_N_g5477t1	inhibitory POU protein isoform X1	PF00157
Cflo_N_g5545t1	Serine/threonine-protein kinase 36	PF00069	Cflo_N_g1253t1	Proactivator polypeptide	PF05184
Cflo_N_g5545t1	Serine/threonine-protein kinase 36	PF00069	Cflo_N_g6380t1	Neuroligin-4, X-linked	PF00135
Cflo_N_g5545t1	Serine/threonine-protein kinase 36	PF00069	Cflo_N_g13444t1	GL12416	PF00091
Cflo_N_g5545t1	Serine/threonine-protein kinase 36	PF00069	Cflo_N_g2612t2	tiggy-winkle hedgehog protein-like	PF01085
Cflo_N_g5545t1	Serine/threonine-protein kinase 36	PF00069	Cflo_N_g387t1	Suppressor of fused-like protein	PF05076
Cflo_N_g5545t1	Serine/threonine-protein kinase 36	PF00069	Cflo_N_g11914t1	Arginine-glutamic acid dipeptide repeats protein	PF01448
Cflo_N_g5545t1	Serine/threonine-protein kinase 36	PF00069	Cflo_N_g354t2	Kinesin-like protein KIF13A	PF00225
Cflo_N_g5545t1	Serine/threonine-protein kinase 36	PF00069	Cflo_N_g3049t1	Neurotrypsin	PF01607
Cflo_N_g5545t1	Serine/threonine-protein kinase 36	PF00069	Cflo_N_g3049t2	Neurotrypsin	PF01607
Cflo_N_g5545t1	Serine/threonine-protein kinase 36	PF00069	Cflo_N_g5442t1	Flotillin-1	PF01145
Cflo_N_g5545t1	Serine/threonine-protein kinase 36	PF00069	Cflo_N_g8438t1	Tankyrase-1	PF00023
Cflo_N_g5545t1	Serine/threonine-protein kinase 36	PF00069	Cflo_N_g7854t1	Filamin-A	PF00307
Cflo_N_g5545t1	Serine/threonine-protein kinase 36	PF00069	Cflo_N_g13004t1	Probable isocitrate dehydrogenase [NAD] subunit alpha, mitochondrial	PF00180
Cflo_N_g5545t1	Serine/threonine-protein kinase 36	PF00069	Cflo_N_g11922t3	inositol hexakisphosphate and diphosphoinositol-pentakisphosphate kinase-like isoform X7	PF00328
Cflo_N_g5545t1	Serine/threonine-protein kinase 36	PF00069	Cflo_N_g11985t2	Fatty acid synthase	PF00109
Cflo_N_g5545t1	Serine/threonine-protein kinase 36	PF00069	Cflo_N_g11967t1	Protein SDA1-like protein	PF08158
Cflo_N_g5545t1	Serine/threonine-protein kinase 36	PF00069	Cflo_N_g6457t2	Formin-binding protein 1-like	PF00611
Cflo_N_g9735t1	protein patched-like	PF02460	Cflo_N_g1209t1	Chromosome-associated kinesin KIF4A; AltName: Full=Chromokinesin-A	PF00225
Cflo_N_g9735t1	protein patched-like	PF02460	Cflo_N_g540t1	Moesin/ezrin/radixin-like protein 1	PF00373
Cflo_N_g9735t1	protein patched-like	PF02460	Cflo_N_g6516t1	filamin-C-like	PF00307
Cflo_N_g9735t1	protein patched-like	PF02460	Cflo_N_g687t1	Muscle LIM protein	PF00412
Cflo_N_g9735t1	protein patched-like	PF02460	Cflo_N_g12339t2	Chromodomain-helicase-DNA-binding protein 1	PF00385
Cflo_N_g9735t1	protein patched-like	PF02460	Cflo_N_g12594t1	Frizzled-2	PF01392
Cflo_N_g9735t1	protein patched-like	PF02460	Cflo_N_g5421t1	LIM and senescent cell antigen-like-containing domain protein 2	PF00412
Cflo_N_g9735t1	protein patched-like	PF02460	Cflo_N_g14545t1	Translocon-associated protein subunit delta	PF05404
Cflo_N_g9735t1	protein patched-like	PF02460	Cflo_N_g683t1	Nephrin	PF07686
Cflo_N_g9735t1	protein patched-like	PF02460	Cflo_N_g6120t1	Rho GTPase-activating protein 5	PF00071
Cflo_N_g9735t1	protein patched-like	PF02460	Cflo_N_g10808t1	Zinc finger protein 330-like protein	PF06524
Cflo_N_g9735t1	protein patched-like	PF02460	Cflo_N_g12045t1	Vigilin	PF00013
Cflo_N_g9735t1	protein patched-like	PF02460	Cflo_N_g3953t1	adenylyl cyclase-associated protein 1-like	PF01213
Cflo_N_g9735t1	protein patched-like	PF02460	Cflo_N_g9589t1	Docking protein 2	PF00169
Cflo_N_g9735t1	protein patched-like	PF02460	Cflo_N_g243t1	Low-density lipoprotein receptor-related protein 2	PF00057
Cflo_N_g9735t1	protein patched-like	PF02460	Cflo_N_g3072t1	E3 ubiquitin-protein ligase highwire-like	PF00415
Cflo_N_g9735t1	protein patched-like	PF02460	Cflo_N_g13652t1	E3 ubiquitin-protein ligase HUWE1	PF06012
Cflo_N_g9735t1	protein patched-like	PF02460	Cflo_N_g13652t2	E3 ubiquitin-protein ligase HUWE1	PF06012
Cflo_N_g9735t1	protein patched-like	PF02460	Cflo_N_g13652t3	E3 ubiquitin-protein ligase HUWE1	PF06012
Cflo_N_g9735t1	protein patched-like	PF02460	Cflo_N_g13652t4	E3 ubiquitin-protein ligase HUWE1	PF06012
Cflo_N_g9735t1	protein patched-like	PF02460	Cflo_N_g383t1	Skeletal muscle and kidney-enriched inositol phosphatase	PF03372
Cflo_N_g9735t1	protein patched-like	PF02460	Cflo_N_g179t1	Putative methyltransferase NSUN4	PF01189
Cflo_N_g9735t1	protein patched-like	PF02460	Cflo_N_g7206t1	Dedicator of cytokinesis protein 9	PF00169
Cflo_N_g9735t1	protein patched-like	PF02460	Cflo_N_g4183t2	zinc finger protein 665-like isoform X7	PF00096
Cflo_N_g9735t1	protein patched-like	PF02460	Cflo_N_g14619t1	Protein disulfide-isomerase A3	PF00085
Cflo_N_g9735t1	protein patched-like	PF02460	Cflo_N_g7626t1	Zinc finger protein 160	PF07776
Cflo_N_g9735t1	protein patched-like	PF02460	Cflo_N_g2693t1	Vitamin K-dependent gamma-carboxylase	PF05090
Cflo_N_g9735t1	protein patched-like	PF02460	Cflo_N_g1058t1	N-acetylgalactosaminyltransferase 6	PF00535
Cflo_N_g9735t1	protein patched-like	PF02460	Cflo_N_g15602t1	NF-kappa-B inhibitor-like protein 2	PF00023
Cflo_N_g9735t1	protein patched-like	PF02460	Cflo_N_g12161t1	NF-kappa-B inhibitor-like protein 2	PF00023
Cflo_N_g9735t1	protein patched-like	PF02460	Cflo_N_g12300t2	E3 ubiquitin-protein ligase	PF00168
Cflo_N_g9735t1	protein patched-like	PF02460	Cflo_N_g6202t2	RING and PHD-finger domain-containing protein KIAA1542	PF00628
Cflo_N_g9735t1	protein patched-like	PF02460	Cflo_N_g10413t1	WD repeat-containing protein 44	PF00400
Cflo_N_g9735t1	protein patched-like	PF02460	Cflo_N_g6042t3	Muscle M-line assembly protein unc-89	PF07679
Cflo_N_g9735t1	protein patched-like	PF02460	Cflo_N_g7421t1	Chitin deacetylase 1	PF01607
Cflo_N_g9735t1	protein patched-like	PF02460	Cflo_N_g6496t1	protein-methionine sulfoxide oxidase Mical-like	PF00412
Cflo_N_g11694t1	Serine/threonine-protein kinase ATR	PF00454	Cflo_N_g4676t1	Histone H4	PF00125
Cflo_N_g11694t1	Serine/threonine-protein kinase ATR	PF00454	Cflo_N_g5156t1	Histone H4	PF00125
Cflo_N_g11694t1	Serine/threonine-protein kinase ATR	PF00454	Cflo_N_g6338t1	Histone H4	PF00125
Cflo_N_g12044t1	Ras-like protein 3	PF00071	Cflo_N_g1139t1	Raf-like protein serine/threonine-protein kinase dRAF-1	PF02196
Cflo_N_g12044t1	Ras-like protein 3	PF00071	Cflo_N_g14750t1	Regulator of G-protein signaling 12	PF00595
Cflo_N_g12044t1	Ras-like protein 3	PF00071	Cflo_N_g1866t1	Eukaryotic translation initiation factor 5	PF01873
Cflo_N_g12044t1	Ras-like protein 3	PF00071	Cflo_N_g3016t1	ras-associated and pleckstrin homology domains-containing protein 1-like, partial	PF00788
Cflo_N_g12044t1	Ras-like protein 3	PF00071	Cflo_N_g3016t2	ras-associated and pleckstrin homology domains-containing protein 1-like, partial	PF00788
Cflo_N_g12044t1	Ras-like protein 3	PF00071	Cflo_N_g3697t1	pfam00788, RA, Ras association (RalGDS/AF-6) domain	PF00788
Cflo_N_g12044t1	Ras-like protein 3	PF00071	Cflo_N_g14242t1	Ubiquitin carboxyl-terminal hydrolase	PF00443
Cflo_N_g6260t1	neurogenic locus Notch protein-like	PF00008	Cflo_N_g13789t3	optomotor-blind protein-like, partial	PF00907
Cflo_N_g6260t1	neurogenic locus Notch protein-like	PF00650	Cflo_N_g177t1	protein tramtrack, alpha isoform-like isoform 2	PF00651
Cflo_N_g6260t1	neurogenic locus Notch protein-like	PF00650	Cflo_N_g177t2	Protein tramtrack, alpha isoform	PF00651
Cflo_N_g6260t1	neurogenic locus Notch protein-like	PF00008	Cflo_N_g13444t1	GL12416	PF00091
Cflo_N_g6260t1	neurogenic locus Notch protein-like	PF00008	Cflo_N_g4595t1	Suppressor of hairless protein	PF09271
Cflo_N_g6260t1	neurogenic locus Notch protein-like	PF00008	Cflo_N_g522t1	Ras GTPase-activating protein-binding protein 2	PF02136
Cflo_N_g6260t1	neurogenic locus Notch protein-like	PF00008	Cflo_N_g5784t1	Inositol polyphosphate 5-phosphatase OCRL-1	PF03372
Cflo_N_g6260t1	neurogenic locus Notch protein-like	PF00650	Cflo_N_g6761t1	AT-rich interactive domain-containing protein 4B	PF01388
Cflo_N_g6260t1	neurogenic locus Notch protein-like	PF00650	Cflo_N_g6761t2	AT-rich interactive domain-containing protein 4B	PF01388
Cflo_N_g6260t1	neurogenic locus Notch protein-like	PF00008	Cflo_N_g4831t1	nidogen-2-like	PF06119
Cflo_N_g6260t1	neurogenic locus Notch protein-like	PF00008	Cflo_N_g5858t1	Protein toll	PF00560
Cflo_N_g6260t1	neurogenic locus Notch protein-like	PF00008	Cflo_N_g6472t1	E3 ubiquitin-protein ligase mib1-like	PF06701
Cflo_N_g6260t1	neurogenic locus Notch protein-like	PF00008	Cflo_N_g4463t1	ankyrin repeat and SAM domain-containing protein 1A-like isoform X2	PF00023
Cflo_N_g6260t1	neurogenic locus Notch protein-like	PF00008	Cflo_N_g4463t2	ankyrin repeat and SAM domain-containing protein 1A-like isoform X2	PF00023
Cflo_N_g6260t1	neurogenic locus Notch protein-like	PF00008	Cflo_N_g4178t1	ATP-dependent DNA helicase 2 subunit 2	PF03731
Cflo_N_g6260t1	neurogenic locus Notch protein-like	PF00008	Cflo_N_g9574t1	protein kinase C and casein kinase substrate in neurons protein 2-like isoform 1	PF00611
Cflo_N_g4595t1	Suppressor of hairless protein	PF09271	Cflo_N_g6977t1	48 related 1	PF00010
Cflo_N_g7571t2	Cubitus interruptus	PF00096	Cflo_N_g12105t1	Actin, cytoplasmic 1	PF00022
Cflo_N_g7571t2	Cubitus interruptus	PF00096	Cflo_N_g12107t1	Actin-2	PF00022
Cflo_N_g7571t2	Cubitus interruptus	PF00096	Cflo_N_g12106t1	Actin-2	PF00022
Cflo_N_g7571t2	Cubitus interruptus	PF00096	Cflo_N_g13789t3	optomotor-blind protein-like, partial	PF00907
Cflo_N_g7571t2	Cubitus interruptus	PF00096	Cflo_N_g13174t1	Rhombotin-1	PF00412
Cflo_N_g7571t2	Cubitus interruptus	PF00096	Cflo_N_g6055t1	Clathrin heavy chain	PF01394
Cflo_N_g7571t2	Cubitus interruptus	PF00096	Cflo_N_g937t1	Nuclear hormone receptor FTZ-F1	PF00105
Cflo_N_g7571t2	Cubitus interruptus	PF00096	Cflo_N_g359t1	Chromodomain-helicase-DNA-binding protein 7	PF00385
Cflo_N_g7571t2	Cubitus interruptus	PF00096	Cflo_N_g12579t1	Protein embryonic gonad	PF00105
Cflo_N_g7571t2	Cubitus interruptus	PF00096	Cflo_N_g1333t4	basement membrane-specific heparan sulfate proteoglycan core protein-like	PF00053
Cflo_N_g7571t2	Cubitus interruptus	PF00096	Cflo_N_g14102t1	Laminin subunit beta-1	PF00053
Cflo_N_g7571t2	Cubitus interruptus	PF00096	Cflo_N_g2165t1	Myogenic-determination protein	PF00010
Cflo_N_g7571t2	Cubitus interruptus	PF00096	Cflo_N_g2393t1	Phosphoglucomutase	PF02878
Cflo_N_g7571t2	Cubitus interruptus	PF00096	Cflo_N_g2986t1	Segmentation protein paired	PF00292
Cflo_N_g7571t2	Cubitus interruptus	PF00096	Cflo_N_g7341t1	DNA-directed RNA polymerase	PF04997
Cflo_N_g7571t2	Cubitus interruptus	PF00096	Cflo_N_g11822t2	Protein slit	PF00560
Cflo_N_g7571t2	Cubitus interruptus	PF00096	Cflo_N_g11822t3	Protein slit	PF00560
Cflo_N_g7571t2	Cubitus interruptus	PF00096	Cflo_N_g8240t1	Spectrin beta chain, brain 4	PF00307
Cflo_N_g7571t2	Cubitus interruptus	PF00096	Cflo_N_g9379t1	Phosphatidylinositol 4-kinase beta	PF00454
Cflo_N_g7571t2	Cubitus interruptus	PF00096	Cflo_N_g1740t1	Kinesin-like protein KIF16B	PF00225
Cflo_N_g7571t2	Cubitus interruptus	PF00096	Cflo_N_g11310t1	zinc finger homeobox protein 3-like	PF00096
Cflo_N_g7571t2	Cubitus interruptus	PF00096	Cflo_N_g2724t1	Zinc finger protein Elbow	PF00096
Cflo_N_g7571t2	Cubitus interruptus	PF00096	Cflo_N_g387t1	Suppressor of fused-like protein	PF05076
Cflo_N_g7571t2	Cubitus interruptus	PF00096	Cflo_N_g13041t1	V-type proton ATPase subunit B	PF02874
Cflo_N_g7571t2	Cubitus interruptus	PF00096	Cflo_N_g2731t1	zinc finger protein Noc-like	PF00096
Cflo_N_g7571t2	Cubitus interruptus	PF00096	Cflo_N_g11440t1	Polycomb group protein Psc	PF00097
Cflo_N_g7571t2	Cubitus interruptus	PF00096	Cflo_N_g12333t1	G1/S-specific cyclin-E	PF00134
Cflo_N_g7571t2	Cubitus interruptus	PF00096	Cflo_N_g7972t1	serine/threonine-protein phosphatase 2B catalytic subunit 3-like isoform X2	PF00149
Cflo_N_g7571t2	Cubitus interruptus	PF00096	Cflo_N_g12290t2	Rap1 GTPase-activating protein 1	PF02188
Cflo_N_g7571t2	Cubitus interruptus	PF00096	Cflo_N_g3416t1	Phosphatidylinositol-4,5-bisphosphate 3-kinase catalytic subunit delta isoform	PF00454
Cflo_N_g7571t2	Cubitus interruptus	PF00096	Cflo_N_g4764t3	histone acetyltransferase p300-like	PF02135
Cflo_N_g7571t2	Cubitus interruptus	PF00096	Cflo_N_g9769t2	Tetratricopeptide repeat protein 7B	PF00515
Cflo_N_g7571t2	Cubitus interruptus	PF00096	Cflo_N_g10339t1	Ubiquitin-like modifier-activating enzyme 1	PF10585
Cflo_N_g7571t2	Cubitus interruptus	PF00096	Cflo_N_g1074t1	Importin subunit alpha	PF01749
Cflo_N_g7571t2	Cubitus interruptus	PF00096	Cflo_N_g12160t1	Nuclear pore complex protein Nup93	PF04097
Cflo_N_g7571t2	Cubitus interruptus	PF00096	Cflo_N_g7854t1	Filamin-A	PF00307
Cflo_N_g7571t2	Cubitus interruptus	PF00096	Cflo_N_g2053t1	Centaurin-gamma-1A	PF08477
Cflo_N_g13040t1	DNA repair and recombination protein RAD54-like	PF00176	Cflo_N_g3441t1	something about silencing protein 10-like	PF04969
Cflo_N_g13040t1	DNA repair and recombination protein RAD54-like	PF00176	Cflo_N_g6366t1	Hepatoma-derived growth factor	PF00855
Cflo_N_g2669t1	Period circadian protein	PF00989	Cflo_N_g6502t1	Arylphorin subunit alpha	PF03722
Cflo_N_g2669t2	Period circadian protein	PF00989	Cflo_N_g6502t1	Arylphorin subunit alpha	PF03722
Cflo_N_g2669t1	Period circadian protein	PF00989	Cflo_N_g12669t1	Peroxisomal multifunctional enzyme type 2	PF00106
Cflo_N_g2669t2	Period circadian protein	PF00989	Cflo_N_g12669t1	Peroxisomal multifunctional enzyme type 2	PF00106
Cflo_N_g2669t1	Period circadian protein	PF00989	Cflo_N_g9223t1	tubulointerstitial nephritis antigen-like	PF00112
Cflo_N_g2669t2	Period circadian protein	PF00989	Cflo_N_g9223t1	tubulointerstitial nephritis antigen-like	PF00112
Cflo_N_g2669t1	Period circadian protein	PF00989	Cflo_N_g1984t1	Bumetanide-sensitive sodium-(Potassium)-chloride cotransporter	PF00324
Cflo_N_g2669t2	Period circadian protein	PF00989	Cflo_N_g1984t1	Bumetanide-sensitive sodium-(Potassium)-chloride cotransporter	PF00324
Cflo_N_g10587t1	Serine/threonine-protein kinase polo	PF00069	Cflo_N_g13789t3	optomotor-blind protein-like, partial	PF00907
Cflo_N_g10587t1	Serine/threonine-protein kinase polo	PF00069	Cflo_N_g2165t1	Myogenic-determination protein	PF01586
Cflo_N_g10587t1	Serine/threonine-protein kinase polo	PF00069	Cflo_N_g7338t1	Transcription initiation factor TFIID subunit 1	PF09247
Cflo_N_g10587t1	Serine/threonine-protein kinase polo	PF00069	Cflo_N_g11646t2	AP2-associated protein kinase 1	PF00069
Cflo_N_g10587t1	Serine/threonine-protein kinase polo	PF00069	Cflo_N_g752t1	Storkhead-box protein 1; AltName: Full=Winged-helix domain-containing protein	PF10264
Cflo_N_g10587t1	Serine/threonine-protein kinase polo	PF00069	Cflo_N_g1051t1	DNA damage-binding protein, putative	PF03178
Cflo_N_g10587t1	Serine/threonine-protein kinase polo	PF00069	Cflo_N_g12792t1	Bromodomain adjacent to zinc finger domain protein 1A	PF00628
Cflo_N_g10587t1	Serine/threonine-protein kinase polo	PF00069	Cflo_N_g8332t2	Pleckstrin-like proteiny-like domain family B member 2	PF00498
Cflo_N_g10587t1	Serine/threonine-protein kinase polo	PF00069	Cflo_N_g6443t2	Microtubule-associated serine/threonine-protein kinase 4	PF08926
Cflo_N_g10587t1	Serine/threonine-protein kinase polo	PF00069	Cflo_N_g4693t1	DNA-binding protein RFX7	PF02257
Cflo_N_g10587t1	Serine/threonine-protein kinase polo	PF00069	Cflo_N_g3711t3	Tensin	PF00017
Cflo_N_g10587t1	Serine/threonine-protein kinase polo	PF00069	Cflo_N_g8866t1	WD repeat-containing protein 32-like protein	PF00400
Cflo_N_g10587t1	Serine/threonine-protein kinase polo	PF00069	Cflo_N_g1774t1	40S ribosomal protein S8	PF01201
Cflo_N_g3727t1	Ras-like protein 1	PF00071	Cflo_N_g1139t1	Raf-like protein serine/threonine-protein kinase dRAF-1	PF02196
Cflo_N_g3727t1	Ras-like protein 1	PF00071	Cflo_N_g2986t1	Segmentation protein paired	PF00292
Cflo_N_g3727t1	Ras-like protein 1	PF00071	Cflo_N_g5402t1	Villin-1	PF00626
Cflo_N_g3727t1	Ras-like protein 1	PF00071	Cflo_N_g3416t1	Phosphatidylinositol-4,5-bisphosphate 3-kinase catalytic subunit delta isoform	PF02192
Cflo_N_g3727t1	Ras-like protein 1	PF00071	Cflo_N_g14750t1	Regulator of G-protein signaling 12	PF00595
Cflo_N_g9735t1	protein patched-like	PF02460	Cflo_N_g3705t1	Protein abrupt	PF00651
Cflo_N_g9735t1	protein patched-like	PF02460	Cflo_N_g3705t2	Protein abrupt	PF00651
Cflo_N_g9735t1	protein patched-like	PF02460	Cflo_N_g8147t1	Low-density lipoprotein receptor-related protein 2	PF01683
Cflo_N_g9735t1	protein patched-like	PF02460	Cflo_N_g1333t4	basement membrane-specific heparan sulfate proteoglycan core protein-like	PF00057
Cflo_N_g9735t1	protein patched-like	PF02460	Cflo_N_g11012t1	putative epidermal cell surface receptor-like	PF00041
Cflo_N_g9735t1	protein patched-like	PF02460	Cflo_N_g5732t1	Protein claret segregational	PF00225
Cflo_N_g9735t1	protein patched-like	PF02460	Cflo_N_g7822t1	Papilin	PF05986
Cflo_N_g9735t1	protein patched-like	PF02460	Cflo_N_g5136t1	Eye-specific diacylglycerol kinase	PF00130
Cflo_N_g9735t1	protein patched-like	PF02460	Cflo_N_g2195t1	Integrin alpha-PS4	PF08441
Cflo_N_g9735t1	protein patched-like	PF02460	Cflo_N_g3793t3	potassium voltage-gated channel protein Shab-like	PF02214
Cflo_N_g9735t1	protein patched-like	PF02460	Cflo_N_g4791t1	E3 ubiquitin-protein ligase	PF03145
Cflo_N_g9735t1	protein patched-like	PF02460	Cflo_N_g2132t1	Insulin gene enhancer protein ISL-1	PF00412
Cflo_N_g9735t1	protein patched-like	PF02460	Cflo_N_g13818t1	Integrin beta	PF00362
Cflo_N_g9735t1	protein patched-like	PF02460	Cflo_N_g13818t2	Integrin beta	PF00362
Cflo_N_g9735t1	protein patched-like	PF02460	Cflo_N_g12373t1	Transcription initiation factor IIB	PF08271
Cflo_N_g9735t1	protein patched-like	PF02460	Cflo_N_g2306t1	Lachesin	PF07679
Cflo_N_g9735t1	protein patched-like	PF02460	Cflo_N_g1410t3	TGF-beta receptor type-1-like	PF01064
Cflo_N_g7571t2	Cubitus interruptus	PF00096	Cflo_N_g13657t1	Mitochondrial-processing peptidase subunit beta	PF00675
Cflo_N_g7571t2	Cubitus interruptus	PF00096	Cflo_N_g907t1	Chymotrypsin-1	PF00089
Cflo_N_g7571t2	Cubitus interruptus	PF00096	Cflo_N_g9300t1	Chorion peroxidase	PF03098
Cflo_N_g7571t2	Cubitus interruptus	PF00096	Cflo_N_g791t1	Peroxidase	PF03098
Cflo_N_g7571t2	Cubitus interruptus	PF00096	Cflo_N_g791t2	Peroxidase	PF03098
Cflo_N_g7571t2	Cubitus interruptus	PF00096	Cflo_N_g791t3	Peroxidase	PF03098
Cflo_N_g7571t2	Cubitus interruptus	PF00096	Cflo_N_g1824t1	ankyrin repeat domain-containing protein 50 isoform 1	PF00023
Cflo_N_g7571t2	Cubitus interruptus	PF00096	Cflo_N_g13450t1	Peroxidase	PF00651
Cflo_N_g7571t2	Cubitus interruptus	PF00096	Cflo_N_g1148t1	G-protein-signaling modulator 2	PF00515
Cflo_N_g7571t2	Cubitus interruptus	PF00096	Cflo_N_g6042t3	Muscle M-line assembly protein unc-89	PF00069
Cflo_N_g7571t2	Cubitus interruptus	PF00096	Cflo_N_g6101t1	FERM, RhoGEF and pleckstrin domain-containing protein 2	PF00373
Cflo_N_g7571t2	Cubitus interruptus	PF00096	Cflo_N_g14913t1	Nesprin-1	PF00435
Cflo_N_g7571t2	Cubitus interruptus	PF00096	Cflo_N_g6906t2	Exostosin-1	PF01607
Cflo_N_g7571t2	Cubitus interruptus	PF00096	Cflo_N_g7421t1	Chitin deacetylase 1	PF01607
Cflo_N_g7571t2	Cubitus interruptus	PF00096	Cflo_N_g9639t1	Chitin deacetylase 4	PF01607
Cflo_N_g7571t2	Cubitus interruptus	PF00096	Cflo_N_g12643t1	Serine/threonine-protein kinase SMG1	PF00454
Cflo_N_g7571t2	Cubitus interruptus	PF00096	Cflo_N_g3367t1	Protein msta, isoform A	PF00856
Cflo_N_g7571t2	Cubitus interruptus	PF00096	Cflo_N_g3367t2	Protein msta, isoform A	PF00856
Cflo_N_g387t1	Suppressor of fused-like protein	PF05076	Cflo_N_g11500t2	fasciclin-1-like	PF02469
Cflo_N_g387t1	Suppressor of fused-like protein	PF05076	Cflo_N_g1031t1	Transcription termination factor 2	PF00176
Cflo_N_g387t1	Suppressor of fused-like protein	PF05076	Cflo_N_g14752t1	M-phase inducer phosphatase	PF00581
Cflo_N_g387t1	Suppressor of fused-like protein	PF05076	Cflo_N_g14752t2	M-phase inducer phosphatase	PF00581
Cflo_N_g387t1	Suppressor of fused-like protein	PF05076	Cflo_N_g5860t1	Histone-lysine N-methyltransferase trithorax	PF05964
Cflo_N_g387t1	Suppressor of fused-like protein	PF05076	Cflo_N_g4806t1	transmembrane and TPR repeat-containing protein CG4341-like	PF08409
Cflo_N_g387t1	Suppressor of fused-like protein	PF05076	Cflo_N_g12469t1	26S proteasome non-ATPase regulatory subunit 2	PF01851
Cflo_N_g387t1	Suppressor of fused-like protein	PF05076	Cflo_N_g11944t1	Polycomb protein Sfmbt	PF02820
Cflo_N_g387t1	Suppressor of fused-like protein	PF05076	Cflo_N_g4124t2	PHD finger protein 20-like protein 1	PF01429
Cflo_N_g387t1	Suppressor of fused-like protein	PF05076	Cflo_N_g3426t1	PERQ amino acid-rich with GYF domain-containing protein 2	PF02213
Cflo_N_g387t1	Suppressor of fused-like protein	PF05076	Cflo_N_g3426t2	PERQ amino acid-rich with GYF domain-containing protein 2	PF02213
Cflo_N_g11714t1	Ras-related protein Rac1	PF00071	Cflo_N_g6055t1	Clathrin heavy chain	PF01394
Cflo_N_g11714t1	Ras-related protein Rac1	PF00071	Cflo_N_g2404t1	Hexokinase type 2	PF00349
Cflo_N_g11714t1	Ras-related protein Rac1	PF00071	Cflo_N_g14020t2	Serine/threonine-protein kinase PAK 1	PF00786
Cflo_N_g11714t1	Ras-related protein Rac1	PF00071	Cflo_N_g14020t1	Serine/threonine-protein kinase PAK 1	PF00786
Cflo_N_g11714t1	Ras-related protein Rac1	PF00071	Cflo_N_g6431t1	Wiskott-Aldrich syndrome protein	PF00568
Cflo_N_g11714t1	Ras-related protein Rac1	PF00071	Cflo_N_g5906t1	Plexin-B	PF01403
Cflo_N_g11714t1	Ras-related protein Rac1	PF00071	Cflo_N_g6528t1	Rho-associated protein kinase 2	PF00069
Cflo_N_g11714t1	Ras-related protein Rac1	PF00071	Cflo_N_g9654t1	Partitioning defective 6-like protein gamma	PF00564
Cflo_N_g11714t1	Ras-related protein Rac1	PF00071	Cflo_N_g13894t1	TNF receptor-associated factor 6	PF00097
Cflo_N_g11714t1	Ras-related protein Rac1	PF00071	Cflo_N_g13894t2	TNF receptor-associated factor 6	PF00097
Cflo_N_g11714t1	Ras-related protein Rac1	PF00071	Cflo_N_g638t1	Protein sprint	PF00017
Cflo_N_g11714t1	Ras-related protein Rac1	PF00071	Cflo_N_g12922t1	Rho GTPase-activating protein 26	PF03114
Cflo_N_g11714t1	Ras-related protein Rac1	PF00071	Cflo_N_g3412t2	GTPase-activating protein CdGAPr	PF00620
Cflo_N_g11714t1	Ras-related protein Rac1	PF00071	Cflo_N_g3316t1	serine/threonine-protein kinase N-like	PF02185
Cflo_N_g11714t1	Ras-related protein Rac1	PF00071	Cflo_N_g4822t1	Vacuolar protein sorting-associated protein 35	PF03635
Cflo_N_g11714t1	Ras-related protein Rac1	PF00071	Cflo_N_g11998t2	Rho GTPase-activating protein 1	PF00620
Cflo_N_g11714t1	Ras-related protein Rac1	PF00071	Cflo_N_g3194t1	myosin-I heavy chain-like, partial	PF00784
Cflo_N_g11714t1	Ras-related protein Rac1	PF00071	Cflo_N_g10850t1	Endoribonuclease Dcr-1	PF07690
Cflo_N_g11714t1	Ras-related protein Rac1	PF00071	Cflo_N_g10850t2	Endoribonuclease Dcr-1	PF07690
Cflo_N_g11714t1	Ras-related protein Rac1	PF00071	Cflo_N_g1482t1	Serine/threonine-protein kinase PAK 1	PF00786
Cflo_N_g11714t1	Ras-related protein Rac1	PF00071	Cflo_N_g7612t1	Pleckstrin-like proteiny domain-containing family G member 1	PF00621
Cflo_N_g8870t1	DNA mismatch repair protein Mlh1	PF01119	Cflo_N_g7407t1	DNA polymerase	PF03104
Cflo_N_g8870t1	DNA mismatch repair protein Mlh1	PF01119	Cflo_N_g13903t1	Protein scalloped	PF01285
Cflo_N_g8870t1	DNA mismatch repair protein Mlh1	PF01119	Cflo_N_g10544t1	Spectrin alpha chain	PF00435
Cflo_N_g8870t1	DNA mismatch repair protein Mlh1	PF01119	Cflo_N_g8240t1	Spectrin beta chain, brain 4	PF00307
Cflo_N_g8870t1	DNA mismatch repair protein Mlh1	PF01119	Cflo_N_g14990t3	Homeobox protein cut	PF02376
Cflo_N_g8870t1	DNA mismatch repair protein Mlh1	PF01119	Cflo_N_g7338t1	Transcription initiation factor TFIID subunit 1	PF09247
Cflo_N_g8870t1	DNA mismatch repair protein Mlh1	PF01119	Cflo_N_g1209t1	Chromosome-associated kinesin KIF4A; AltName: Full=Chromokinesin-A	PF00225
Cflo_N_g8870t1	DNA mismatch repair protein Mlh1	PF01119	Cflo_N_g12539t1	Mismatch repair endonuclease PMS2	PF01119
Cflo_N_g8870t1	DNA mismatch repair protein Mlh1	PF01119	Cflo_N_g14336t1	Myosin-Va	PF00063
Cflo_N_g8870t1	DNA mismatch repair protein Mlh1	PF01119	Cflo_N_g13439t1	Focal adhesion kinase 1	PF00373
Cflo_N_g8870t1	DNA mismatch repair protein Mlh1	PF01119	Cflo_N_g10199t1	Tuftelin-interacting protein 11	PF01585
Cflo_N_g8870t1	DNA mismatch repair protein Mlh1	PF01119	Cflo_N_g12244t1	Eukaryotic translation initiation factor 3 subunit J	PF08597
Cflo_N_g8870t1	DNA mismatch repair protein Mlh1	PF01119	Cflo_N_g11302t1	Serine hydroxymethyltransferase	PF00464
Cflo_N_g8870t1	DNA mismatch repair protein Mlh1	PF01119	Cflo_N_g715t1	Putative ATP-dependent RNA helicase DDX46	PF00270
Cflo_N_g8870t1	DNA mismatch repair protein Mlh1	PF01119	Cflo_N_g12398t1	Centrosomal protein of 164 kDa	PF00397
Cflo_N_g8870t1	DNA mismatch repair protein Mlh1	PF01119	Cflo_N_g5102t1	Rab11 family-interacting protein 1	PF00168
Cflo_N_g8870t1	DNA mismatch repair protein Mlh1	PF01119	Cflo_N_g12758t1	DNA-directed RNA polymerase	PF00940
Cflo_N_g8870t1	DNA mismatch repair protein Mlh1	PF01119	Cflo_N_g1096t2	Kinesin-like protein unc-104	PF00225
Cflo_N_g8870t1	DNA mismatch repair protein Mlh1	PF01119	Cflo_N_g1096t6	Kinesin-like protein unc-104	PF00225
Cflo_N_g8870t1	DNA mismatch repair protein Mlh1	PF01119	Cflo_N_g12349t1	BTB/POZ domain-containing protein 8	PF00651
Cflo_N_g8870t1	DNA mismatch repair protein Mlh1	PF01119	Cflo_N_g12349t2	BTB/POZ domain-containing protein 8	PF00651
Cflo_N_g8870t1	DNA mismatch repair protein Mlh1	PF01119	Cflo_N_g13648t1	Fanconi anemia group M protein	PF00270
Cflo_N_g8870t1	DNA mismatch repair protein Mlh1	PF01119	Cflo_N_g14208t3	Actin-binding LIM protein 1	PF00412
Cflo_N_g12539t1	Mismatch repair endonuclease PMS2	PF01119	Cflo_N_g6209t1	N-ethylmaleimide sensitive fusion protein	PF02359
Cflo_N_g12539t1	Mismatch repair endonuclease PMS2	PF01119	Cflo_N_g13858t1	heat shock 70 kDa protein cognate 3-like	PF00012
Cflo_N_g12539t1	Mismatch repair endonuclease PMS2	PF01119	Cflo_N_g231t2	Aspartyl-tRNA synthetase, cytoplasmic	PF00152
Cflo_N_g12539t1	Mismatch repair endonuclease PMS2	PF01119	Cflo_N_g5860t1	Histone-lysine N-methyltransferase trithorax	PF05964
Cflo_N_g12539t1	Mismatch repair endonuclease PMS2	PF01119	Cflo_N_g177t1	protein tramtrack, alpha isoform-like isoform 2	PF00651
Cflo_N_g12539t1	Mismatch repair endonuclease PMS2	PF01119	Cflo_N_g177t2	Protein tramtrack, alpha isoform	PF00651
Cflo_N_g12539t1	Mismatch repair endonuclease PMS2	PF01119	Cflo_N_g662t1	Dual specificity testis-specific protein kinase 2	PF07714
Cflo_N_g12539t1	Mismatch repair endonuclease PMS2	PF01119	Cflo_N_g776t1	Coatomer subunit beta	PF01602
Cflo_N_g12539t1	Mismatch repair endonuclease PMS2	PF01119	Cflo_N_g7645t1	Protein 4.1-like protein	PF09379
Cflo_N_g12539t1	Mismatch repair endonuclease PMS2	PF01119	Cflo_N_g13241t1	Protein disulfide-isomerase A5	PF00085
Cflo_N_g12539t1	Mismatch repair endonuclease PMS2	PF01119	Cflo_N_g13241t2	Protein disulfide-isomerase A5	PF00085
Cflo_N_g12539t1	Mismatch repair endonuclease PMS2	PF01119	Cflo_N_g1100t1	Receptor for activated protein kinase c	PF00400
Cflo_N_g12539t1	Mismatch repair endonuclease PMS2	PF01119	Cflo_N_g7001t1	Nuclear cap-binding protein subunit 1	PF02854
Cflo_N_g12539t1	Mismatch repair endonuclease PMS2	PF01119	Cflo_N_g5722t1	5''''-AMP-activated protein kinase catalytic subunit alpha-2-like	PF00069
Cflo_N_g12539t1	Mismatch repair endonuclease PMS2	PF01119	Cflo_N_g4820t1	tRNA (Cytosine-5-)-methyltransferase	PF01189
Cflo_N_g12539t1	Mismatch repair endonuclease PMS2	PF01119	Cflo_N_g5344t1	microtubule-associated protein RP/EB family member 1-like	PF00307
Cflo_N_g12539t1	Mismatch repair endonuclease PMS2	PF01119	Cflo_N_g6866t1	CpG-binding protein	PF02008
Cflo_N_g12539t1	Mismatch repair endonuclease PMS2	PF01119	Cflo_N_g8026t1	Sulfhydryl oxidase	PF04777
Cflo_N_g12539t1	Mismatch repair endonuclease PMS2	PF01119	Cflo_N_g3300t1	Transportin-3	PF08389
Cflo_N_g12539t1	Mismatch repair endonuclease PMS2	PF01119	Cflo_N_g10951t1	Vacuolar protein sorting-associated protein 52-like protein	PF04129
Cflo_N_g12539t1	Mismatch repair endonuclease PMS2	PF01119	Cflo_N_g9756t1	Multiple epidermal growth factor-like domains 8	PF00431
Cflo_N_g12539t1	Mismatch repair endonuclease PMS2	PF01119	Cflo_N_g2752t1	H/ACA ribonucleoprotein complex non-core subunit NAF1	PF04410
Cflo_N_g12539t1	Mismatch repair endonuclease PMS2	PF01119	Cflo_N_g10427t1	Bromodomain adjacent to zinc finger domain protein 2B	PF01429
Cflo_N_g12539t1	Mismatch repair endonuclease PMS2	PF01119	Cflo_N_g10427t2	Bromodomain adjacent to zinc finger domain protein 2B	PF01429
Cflo_N_g12539t1	Mismatch repair endonuclease PMS2	PF01119	Cflo_N_g10427t3	bromodomain adjacent to zinc finger domain protein 2B isoform X2	PF01429
Cflo_N_g12539t1	Mismatch repair endonuclease PMS2	PF01119	Cflo_N_g13471t1	Sprouty-related, EVH1 domain-containing protein 2	PF00568
Cflo_N_g12539t1	Mismatch repair endonuclease PMS2	PF01119	Cflo_N_g4297t4	Homeodomain-interacting protein kinase 2	PF00069
Cflo_N_g12539t1	Mismatch repair endonuclease PMS2	PF01119	Cflo_N_g15602t1	NF-kappa-B inhibitor-like protein 2	PF00023
Cflo_N_g12539t1	Mismatch repair endonuclease PMS2	PF01119	Cflo_N_g12161t1	NF-kappa-B inhibitor-like protein 2	PF00023
Cflo_N_g12539t1	Mismatch repair endonuclease PMS2	PF01119	Cflo_N_g4202t1	Dihydrolipoyl dehydrogenase	PF07992
Cflo_N_g12539t1	Mismatch repair endonuclease PMS2	PF01119	Cflo_N_g12284t1	protein kinase C-binding protein 1-like	PF00439
Cflo_N_g12539t1	Mismatch repair endonuclease PMS2	PF01119	Cflo_N_g14428t1	Zinc finger protein 624	PF00096
Cflo_N_g12539t1	Mismatch repair endonuclease PMS2	PF01119	Cflo_N_g14208t3	Actin-binding LIM protein 1	PF00412
Cflo_N_g12539t1	Mismatch repair endonuclease PMS2	PF01119	Cflo_N_g3779t1	Formin-like protein 2	PF06371
Cflo_N_g540t1	Moesin/ezrin/radixin-like protein 1	PF09379	Cflo_N_g8159t1	Alpha actinin, isoform D	PF00307
Cflo_N_g540t1	Moesin/ezrin/radixin-like protein 1	PF00373	Cflo_N_g3970t2	cadherin-related tumor suppressor-like	PF00028
Cflo_N_g540t1	Moesin/ezrin/radixin-like protein 1	PF00769	Cflo_N_g8983t1	Putative ubiquitin/40s ribosomal protein s27a fusion	PF00240
Cflo_N_g540t1	Moesin/ezrin/radixin-like protein 1	PF00373	Cflo_N_g5387t1	Laminin subunit alpha-1	PF00053
Cflo_N_g540t1	Moesin/ezrin/radixin-like protein 1	PF00373	Cflo_N_g8967t1	Zinc finger protein	PF00046
Cflo_N_g540t1	Moesin/ezrin/radixin-like protein 1	PF00373	Cflo_N_g13705t1	DNA topoisomerase 1-like	PF02919
Cflo_N_g540t1	Moesin/ezrin/radixin-like protein 1	PF00769	Cflo_N_g11786t1	Synaptotagmin-like protein 5	PF02318
Cflo_N_g540t1	Moesin/ezrin/radixin-like protein 1	PF00373	Cflo_N_g12921t1	F-actin capping protein subunit beta	PF01115
Cflo_N_g540t1	Moesin/ezrin/radixin-like protein 1	PF00373	Cflo_N_g30t1	Tyrosine-protein kinase receptor	PF01030
Cflo_N_g540t1	Moesin/ezrin/radixin-like protein 1	PF00373	Cflo_N_g7574t1	RalA-binding protein 1	PF00620
Cflo_N_g540t1	Moesin/ezrin/radixin-like protein 1	PF00373	Cflo_N_g12710t1	Transcription factor 25	PF04910
Cflo_N_g540t1	Moesin/ezrin/radixin-like protein 1	PF00373	Cflo_N_g8329t1	Putative rRNA methyltransferase 3	PF07780
Cflo_N_g540t1	Moesin/ezrin/radixin-like protein 1	PF00373	Cflo_N_g1454t1	Maltase 1	PF00128
Cflo_N_g540t1	Moesin/ezrin/radixin-like protein 1	PF00373	Cflo_N_g12096t1	U4/U6.U5 tri-snRNP-associated protein 1	PF03343
Cflo_N_g7571t2	Cubitus interruptus	PF00096	Cflo_N_g7309t1	Kelch-like protein 5	PF00651
Cflo_N_g7571t2	Cubitus interruptus	PF00096	Cflo_N_g3696t1	Wilms tumor protein 1-interacting protein-like protein	PF00412
Cflo_N_g7571t2	Cubitus interruptus	PF00096	Cflo_N_g14244t1	Pyridoxal-dependent decarboxylase domain-containing protein 1	PF00282
Cflo_N_g7571t2	Cubitus interruptus	PF00096	Cflo_N_g11225t1	Exocyst complex component 2	PF01833
Cflo_N_g7571t2	Cubitus interruptus	PF00096	Cflo_N_g7124t2	T-box protein H15-like	PF00907
Cflo_N_g7571t2	Cubitus interruptus	PF00096	Cflo_N_g6250t1	Lysine-specific demethylase 5A	PF02375
Cflo_N_g7571t2	Cubitus interruptus	PF00096	Cflo_N_g6250t2	Lysine-specific demethylase 5A	PF02375
Cflo_N_g7571t2	Cubitus interruptus	PF00096	Cflo_N_g3034t1	Peroxidasin	PF03098
Cflo_N_g7571t2	Cubitus interruptus	PF00096	Cflo_N_g577t1	Peregrin	PF00439
Cflo_N_g7571t2	Cubitus interruptus	PF00096	Cflo_N_g5927t1	WD repeat-containing protein 89-like	PF00400
Cflo_N_g7571t2	Cubitus interruptus	PF00096	Cflo_N_g13471t1	Sprouty-related, EVH1 domain-containing protein 2	PF05210
Cflo_N_g7571t2	Cubitus interruptus	PF00096	Cflo_N_g2281t2	Angiogenic factor with G patch and FHA domains 1	PF01585
Cflo_N_g7571t2	Cubitus interruptus	PF00096	Cflo_N_g11695t1	Actin-like protein 6A	PF00022
Cflo_N_g7571t2	Cubitus interruptus	PF00096	Cflo_N_g7496t1	Eukaryotic translation initiation factor 3 subunit C	PF01399
Cflo_N_g7571t2	Cubitus interruptus	PF00096	Cflo_N_g11609t1	Exocyst complex component 3	PF06046
Cflo_N_g7571t2	Cubitus interruptus	PF00096	Cflo_N_g15584t1	Protein arginine N-methyltransferase 7	PF06325
Cflo_N_g7571t2	Cubitus interruptus	PF00096	Cflo_N_g11836t1	Tetratricopeptide repeat protein 28	PF07719
Cflo_N_g11838t1	SWI/SNF-related matrix-associated actin-dependent regulator of chromatin subfamily B member 1	PF04855	Cflo_N_g6515t1	Contactin	PF05473
Cflo_N_g11838t1	SWI/SNF-related matrix-associated actin-dependent regulator of chromatin subfamily B member 1	PF04855	Cflo_N_g4241t1	E3 SUMO-protein ligase RanBP2	PF00638
Cflo_N_g10811t1	DNA polymerase	PF03104	Cflo_N_g13789t3	optomotor-blind protein-like, partial	PF00907
Cflo_N_g10811t1	DNA polymerase	PF03104	Cflo_N_g4676t1	Histone H4	PF00125
Cflo_N_g10811t1	DNA polymerase	PF03104	Cflo_N_g5156t1	Histone H4	PF00125
Cflo_N_g10811t1	DNA polymerase	PF03104	Cflo_N_g6338t1	Histone H4	PF00125
Cflo_N_g10811t1	DNA polymerase	PF03104	Cflo_N_g10294t1	60 kDa heat shock protein, mitochondrial	PF00118
Cflo_N_g10811t1	DNA polymerase	PF03104	Cflo_N_g785t1	Fibropellin-1	PF00057
Cflo_N_g10811t1	DNA polymerase	PF03104	Cflo_N_g785t3	Fibropellin-1	PF00057
Cflo_N_g10811t1	DNA polymerase	PF03104	Cflo_N_g5300t1	Putative golgi transport complex cod1 protein	PF08318
Cflo_N_g10811t1	DNA polymerase	PF03104	Cflo_N_g6443t2	Microtubule-associated serine/threonine-protein kinase 4	PF08926
Cflo_N_g10538t1	ADP-ribosylation factor 6	PF00025	Cflo_N_g12095t1	TBC1 domain family member 1	PF00566
Cflo_N_g10538t1	ADP-ribosylation factor 6	PF00025	Cflo_N_g12095t2	TBC1 domain family member 1	PF00566
Cflo_N_g10538t1	ADP-ribosylation factor 6	PF00025	Cflo_N_g8494t1	Proliferating cell nuclear antigen	PF00705
Cflo_N_g10538t1	ADP-ribosylation factor 6	PF00025	Cflo_N_g12691t1	Adenosylhomocysteinase	PF05221
Cflo_N_g10538t1	ADP-ribosylation factor 6	PF00025	Cflo_N_g1572t1	Putative ATP-dependent RNA helicase DDX27	PF00270
Cflo_N_g10538t1	ADP-ribosylation factor 6	PF00025	Cflo_N_g7574t1	RalA-binding protein 1	PF00620
Cflo_N_g10538t1	ADP-ribosylation factor 6	PF00025	Cflo_N_g9655t1	Mitotic spindle assembly checkpoint protein MAD1	PF05557
Cflo_N_g10538t1	ADP-ribosylation factor 6	PF00025	Cflo_N_g6120t1	Rho GTPase-activating protein 5	PF00071
Cflo_N_g10538t1	ADP-ribosylation factor 6	PF00025	Cflo_N_g5748t1	ADP-ribosylation factor-binding protein GGA1	PF03127
Cflo_N_g10538t1	ADP-ribosylation factor 6	PF00025	Cflo_N_g5474t1	Ribonuclease	PF01351
Cflo_N_g10538t1	ADP-ribosylation factor 6	PF00025	Cflo_N_g5534t1	Histidine triad nucleotide-binding protein 1	PF01230
Cflo_N_g10538t1	ADP-ribosylation factor 6	PF00025	Cflo_N_g12081t1	Probable cysteine desulfurase, mitochondrial	PF00266
Cflo_N_g10538t1	ADP-ribosylation factor 6	PF00025	Cflo_N_g2593t1	Trafficking protein particle complex subunit 9	PF08626
Cflo_N_g10538t1	ADP-ribosylation factor 6	PF00025	Cflo_N_g5880t1	Translocation protein SEC63-like protein	PF00226
Cflo_N_g10538t1	ADP-ribosylation factor 6	PF00025	Cflo_N_g13235t1	Defective in cullin neddylation protein	PF03556
Cflo_N_g10538t1	ADP-ribosylation factor 6	PF00025	Cflo_N_g13609t1	Ran-binding protein 3	PF00638
Cflo_N_g10538t1	ADP-ribosylation factor 6	PF00025	Cflo_N_g7406t1	Bifunctional purine biosynthesis protein PURH	PF02142
Cflo_N_g10538t1	ADP-ribosylation factor 6	PF00025	Cflo_N_g14272t2	BAI1-associated protein 3	PF00168
Cflo_N_g10538t1	ADP-ribosylation factor 6	PF00025	Cflo_N_g8604t1	Endoplasmic reticulum metallopeptidase 1	PF04389
Cflo_N_g10538t1	ADP-ribosylation factor 6	PF00025	Cflo_N_g8604t2	Endoplasmic reticulum metallopeptidase 1	PF04389
Cflo_N_g3247t1	merlin-like	PF00373	Cflo_N_g4109t1	Trifunctional purine biosynthetic protein adenosine-3	PF02844
Cflo_N_g3247t1	merlin-like	PF00373	Cflo_N_g13029t1	SWI/SNF complex subunit SMARCC2	PF04433
Cflo_N_g3247t1	merlin-like	PF00373	Cflo_N_g1754t2	Sodium/potassium-transporting ATPase subunit alpha	PF00690
Cflo_N_g3247t1	merlin-like	PF00373	Cflo_N_g2986t1	Segmentation protein paired	PF00292
Cflo_N_g3247t1	merlin-like	PF00373	Cflo_N_g13903t1	Protein scalloped	PF01285
Cflo_N_g3247t1	merlin-like	PF00373	Cflo_N_g13444t1	GL12416	PF00091
Cflo_N_g3247t1	merlin-like	PF00373	Cflo_N_g698t1	Protein ROP, putative	PF00995
Cflo_N_g3247t1	merlin-like	PF00373	Cflo_N_g662t1	Dual specificity testis-specific protein kinase 2	PF07714
Cflo_N_g3247t1	merlin-like	PF00373	Cflo_N_g11016t1	ATP synthase subunit beta	PF02874
Cflo_N_g3247t1	merlin-like	PF00373	Cflo_N_g2128t2	dynein heavy chain, cytoplasmic-like	PF08385
Cflo_N_g3247t1	merlin-like	PF00373	Cflo_N_g7338t1	Transcription initiation factor TFIID subunit 1	PF09247
Cflo_N_g3247t1	merlin-like	PF09379	Cflo_N_g7645t1	Protein 4.1-like protein	PF09379
Cflo_N_g3247t1	merlin-like	PF00373	Cflo_N_g844t1	Putative inorganic phosphate cotransporter	PF07690
Cflo_N_g3247t1	merlin-like	PF00373	Cflo_N_g2864t2	Neurabin-1	PF00595
Cflo_N_g3247t1	merlin-like	PF09379	Cflo_N_g540t1	Moesin/ezrin/radixin-like protein 1	PF09379
Cflo_N_g3247t1	merlin-like	PF00373	Cflo_N_g8333t1	pfam00612, IQ, IQ calmodulin-binding motif	PF00612
Cflo_N_g3247t1	merlin-like	PF00373	Cflo_N_g3328t1	Ras-related protein RabJ	PF00071
Cflo_N_g3247t1	merlin-like	PF00373	Cflo_N_g14973t1	Cullin-1	PF00888
Cflo_N_g3247t1	merlin-like	PF00373	Cflo_N_g1629t1	Apolipophorin	PF01347
Cflo_N_g3247t1	merlin-like	PF00373	Cflo_N_g354t2	Kinesin-like protein KIF13A	PF00225
Cflo_N_g3247t1	merlin-like	PF00373	Cflo_N_g1572t1	Putative ATP-dependent RNA helicase DDX27	PF00270
Cflo_N_g3247t1	merlin-like	PF00373	Cflo_N_g12941t2	DmX-like protein 1	PF00400
Cflo_N_g3247t1	merlin-like	PF00373	Cflo_N_g6074t1	Patj-like protein	PF00595
Cflo_N_g3247t1	merlin-like	PF00373	Cflo_N_g541t1	Mitogen-activated protein kinase kinase kinase 4	PF00069
Cflo_N_g3247t1	merlin-like	PF00373	Cflo_N_g1490t1	SWI/SNF-related matrix-associated actin-dependent regulator of chromatin subfamily D member 1	PF02201
Cflo_N_g3247t1	merlin-like	PF00373	Cflo_N_g13776t1	Coronin	PF00400
Cflo_N_g3247t1	merlin-like	PF00373	Cflo_N_g13776t2	Coronin	PF00400
[truncated: 18,805 more rows]

## Sheet: Sheet3
Interactor-A	Interactor-A annotation	Interactor-A localization	Interactor-B	Interactor-B annotation	Interactor-B localization
[truncated: 17,396 more rows]

[truncated: 4 more sheets: Sheet4, Sheet5, Sheet6, Sheet7]
